# Supplementary material for: The Safety of FeedKind Pet® (Methylococcus capsulatus, Bath) as a Cultured Protein Source in the Diet of Adult Dogs and Its Effect on Feed Digestibility, Fecal Microbiome, and Health Status
Source: Animals (Basel). 2025 Jul 4;15(13):1975. doi: 10.3390/ani15131975 (PMC12249425; doi:10.3390/ani15131975)
Supplement: Supplementary file 1 [file animals-15-01975-s001.zip]

Archive with 1 entries (1 files):
- animals-3697781-supplementary.xlsx
