# Supplementary material for: The Safety of FeedKind Pet® (Methylococcus capsulatus, Bath) as a Cultured Protein Source in the Diet of Adult Dogs and Its Effect on Feed Digestibility, Fecal Microbiome, and Health Status
Source: Animals (Basel). 2025 Jul 4;15(13):1975. doi: 10.3390/ani15131975 (PMC12249425; doi:10.3390/ani15131975)
Supplement: Supplementary file 1 [file animals-15-01975-s001.zip › animals-3697781-supplementary.xlsx]

## Sheet: Table S1 - Hematology
Table S1. Hematology of dogs fed diets containing cultured protein (Methylococcus capsulatus) at four different inclusion levels (FK0 - 0%, FK4 - 4%, FK6 - 6%, FK8 - 8%)
Where FK0= 0% inclusion, FK4 = 4% inclusion, FK6 = 6% Inclusion, FK8 = 8% inclusion; values as mean ± standard deviation. Values in bold represent data outside the reference range
Sex	Day	Reference range	FK0	FK4	FK6	FK8
White Blood Cell Count (10^3/uL)
Male	Day -7	5.91-13.23	8.300 ± 1.2965	7.970 ± 0.9321	8.013 ± 0.7283	9.653 ± 1.0063
	Day 29		9.01 ± 1.885	10.025 ± 1.561	11.99 ± 2.368	14.448 ± 3.650
	Day 85		8.418 ± 0.662	10.528 ± 1.549	13.893 ± 2.964	14.858 ± 3.940
	Day 169		8.213 ± 1.035	9.573 ± 1.058	11.518 ± 1.720	13.875 ± 2.02
	Day 204		9.058 ± 1.275	9.9 ± 0.622	11.275 ± 0.540	11.598 ± 1.410
	Day 220		7.385 ± 0.859	9.013 ± 0.837	8.473 ± 1.575	9.073 ± 1.246
	Day 232		9.048 ± 0.858	10.018 ± 0.541	10.638 ± 0.836	10.258 ± 0.995
Female	Day -7	5.59-13.33	8.705 ± 1.8516	8.163 ± 1.4133	9.075 ± 1.3712	8.057 ± 1.0300
	Day 29		9.76 ± 1.439	11.828 ± 4.532	12.153 ± 5.611	23.678 ± 20.181
	Day 85		9.97 ± 1.759	11.618 ± 3.520	15.028 ± 5.464	15.765 ± 4.134
	Day 169		9.318 ± 0.964	12.085 ± 6.179	12.35 ± 6.056	15.883 ± 8.764
	Day 204		9.875 ± 2.183	10.02 ± 2.736	10.11 ± 1.922	11.903 ± 2.314
	Day 220		8.335 ± 2.202	8.655 ± 1.800	9.26 ± 2.810	9.985 ± 1.492
	Day 232		9.78 ± 1.999	10.425 ± 2.448	9.523 ± 2.822	11.088 ± 2.093
Male and Female	Day -7	5.59-13.33	8.503 ± 1.4955	8.066 ± 1.1131	8.544 ± 1.1644	8.696 ± 1.2600
	Day 29		9.385 ± 1.6032	10.926 ± 3.2827	12.071 ± 3.9881	14.181 ± 4.0414
	Day 85		9.194 ± 1.4844	11.073 ± 2.5840	14.460 ± 4.1146	15.396 ± 4.0639
	Day 169		8.875 ± 1.0980	10.829 ± 4.3181	11.934 ± 4.1456	12.973 ± 2.9299
	Day 204		9.466 ± 1.7117	9.960 ± 1.8377	10.693 ± 1.4480	11.280 ± 1.2810
	Day 220		7.860 ± 1.6287	8.834 ± 1.3136	8.866 ± 2.1502	9.261 ± 1.2246
	Day 232		9.414 ± 1.4770	10.221 ± 1.6559	10.080 ± 2.0167	10.171 ± 0.7562
Neutrophils (10^3/uL)
Male	Day -7	3.26-9.02	4.788 ± 1.0959	4.875 ± 0.5527	4.505 ± 0.5497	5.745 ± 0.6544
	Day 29		5.638 ± 1.755	6.773 ± 1.142	8.218 ± 2.381	10.608 ± 3.218
	Day 85		4.99 ± 0.926	7.123 ± 0.987	9.873 ± 2.669	10.975 ± 3.709
	Day 169		5.235 ± 1.016	6.418 ± 0.654	8.048 ± 1.322	9.968 ± 1.715
	Day 204		5.695 ± 0.893	6.395 ± 0.318	7.47 ± 0.469	7.423 ± 1.607
	Day 220		4.61 ± 0.891	5.955 ± 0.558	5.57 ± 0.998	5.813 ± 0.893
	Day 232		5.73 ± 1.132	6.473 ± 0.465	6.898 ± 0.641	6.72 ± 0.820
Female	Day -7	3.02-9.19	4.900 ± 0.9854	4.490 ± 0.8405	5.115 ± 0.9844	4.673 ± 0.3007
	Day 29		6.335 ± 1.460	8.018 ± 3.981	8.3 ± 5.069	18.29 ± 17.389
	Day 85		6.213 ± 1.537	7.82 ± 3.148	10.615 ± 4.553	11.315 ± 3.256
	Day 169		5.773 ± 0.862	8.313 ± 5.563	8.408 ± 5.101	11.16 ± 7.172
	Day 204		6.02 ± 1.670	6.163 ± 1.753	5.878 ± 1.395	7.785 ± 1.768
	Day 220		5.253 ± 1.505	5.388 ± 1.168	5.828 ± 2.121	6.473 ± 0.913
	Day 232		5.95 ± 1.330	6.538 ± 1.853	5.295 ± 1.780	7.143 ± 1.594
Male and Female	Day -7	3.02-9.19	4.844 ± 0.9667	4.683 ± 0.6899	4.810 ± 0.8069	5.286 ± 0.7566
	Day 29		5.986 ± 1.5406	7.395 ± 2.7915	8.259 ± 3.6663	10.236 ± 3.2201
	Day 85		5.601 ± 1.3440	7.471 ± 2.1918	10.244 ± 3.4777	11.291 ± 3.4665
	Day 169		5.504 ± 0.9185	7.365 ± 3.8040	8.228 ± 3.4552	8.967 ± 1.9673
	Day 204		5.858 ± 1.2520	6.279 ± 1.1731	6.674 ± 1.2855	7.200 ± 1.1728
	Day 220		4.931 ± 1.1952	5.671 ± 0.9001	5.699 ± b1.5405	5.949 ± 0.7812
	Day 232		5.840 ± 1.1491	6.505 ± 1.2514	6.096 ± 1.5059	6.566 ± 0.6471
Lymphocytes (10^3/uL)
Male	Day -7	1.49-3.51	2.448 ± 0.5487	2.365 ± 0.4510	2.618 ± 0.3308	2.980 ± 0.6398
	Day 29		2.363 ± 0.356	2.298 ± 0.373	2.688 ± 0.318	2.665 ± 0.389
	Day 85		2.343 ± 0.288	2.493 ± 0.521	2.79 ± 0.140	2.683 ± 0.434
	Day 169		2.165 ± 0.139	2.36 ± 0.441	2.495 ± 0.190	2.808 ± 0.347
	Day 204		2.415 ± 0.400	2.623 ± 0.485	2.685 ± 0.310	2.955 ± 0.228
	Day 220		2.078 ± 0.344	2.32 ± 0.439	2.165 ± 0.584	2.435 ± 0.320
	Day 232		2.345 ± 0.345	2.668 ± 0.473	2.685 ± 0.175	2.66 ± 0.313
Female	Day -7	1.62-4.08	2.965 ± 0.7783	2.680 ± 0.5079	2.718 ± 0.1626	2.553 ± 0.5918
	Day 29		2.635 ± 0.334	2.683 ± 0.376	2.698 ± 0.382	2.938 ± 1.171
	Day 85		2.873 ± 0.420	2.77 ± 0.349	2.983 ± 0.619	3.083 ± 0.644
	Day 169		2.74 ± 0.425	2.485 ± 0.430	2.775 ± 0.670	3.14 ± 1.212
	Day 204		2.865 ± 0.474	2.63 ± 0.503	2.925 ± 0.550	2.875 ± 0.780
	Day 220		2.358 ± 0.462	2.405 ± 0.481	2.458 ± 0.430	2.453 ± 0.413
	Day 232		2.853 ± 0.346	2.81 ± 0.288	3.055 ± 0.574	2.708 ± 0.499
Male and Female	Day -7	1.49-4.08	2.706 ± 0.6820	2.523 ± 0.4754	2.668 ± 0.2471	2.797 ± 0.6111
	Day 29		2.499 ± 0.3516	2.490 ± 0.4301	2.693 ± 0.3252	2.596 ± 0.6254
	Day 85		2.608 ± 0.4375	2.631 ± 0.4368	2.886 ± 0.4279	2.861 ± 0.5923
	Day 169		2.453 ± 0.4245	2.423 ± 0.4086	2.635 ± 0.4800	2.774 ± 0.6780
	Day 204		2.640 ± 0.4723	2.626 ± 0.4573	2.805 ± 0.4328	2.863 ± 0.5540
	Day 220		2.218 ± 0.4060	2.363 ± 0.4286	2.311 ± 0.5001	2.417 ± 0.3607
	Day 232		2.599 ± 0.4197	2.739 ± 0.3705	2.870 ± 0.4396	2.606 ± 0.3425
Monocytes (10^3/uL)
Male	Day -7	0.23-0.87	0.358 ± 0.0640	0.350 ± 0.0970	0.430 ± 0.1257	0.543 ± 0.0822
	Day 29		0.428 ± 0.039	0.5 ± 0.164	0.705 ± 0.292	0.813 ± 0.348
	Day 85		0.425 ± 0.111	0.485 ± 0.130	0.905 ± 0.248	0.84 ± 0.416
	Day 169		0.348 ± 0.050	0.433 ± 0.103	0.628 ± 0.264	0.745 ± 0.175
	Day 204		0.425 ± 0.069	0.433 ± 0.120	0.513 ± 0.095	0.525 ± 0.033
	Day 220		0.265 ± 0.0141	0.353 ± 0.096	0.353 ± 0.017	0.403 ± 0.068
	Day 232		0.47 ± 0.248	0.438 ± 0.039	0.528 ± 0.117	0.46 ± 0.059
Female	Day -7	0.2-0.75	0.278 ± 0.0776	0.388 ± 0.0718	0.410 ± 0.0963	0.350 ± 0.1277
	Day 29		0.375 ± 0.087	0.63 ± 0.506	0.738 ± 0.329	1.558 ± 1.488
	Day 85		0.368 ± 0.110	0.518 ± 0.131	0.97 ± 0.460	0.89 ± 0.382
	Day 169		0.303 ± 0.087	0.71 ± 0.597	0.65 ± 0419	0.925 ± 0.506
	Day 204		0.398 ± 0.061	0.503 ± 0.130	0.51 ± 0.131	0.583 ± 0.217
	Day 220		0.288 ± 0.107	0.37 ± 0.058	0.38 ± 0.237	0.415 ± 0.143
	Day 232		0.39 ± 0.113	0.46 ± 0.084	0.513 ± 0.168	0.535 ± 0.070
Male and Female	Day -7	0.2-0.87	0.318 ± 0.0785	0.369 ± 0.0815	0.420 ± 0.1042	0.460 ± 0.1393
	Day 29		0.401 ± 0.0681	0.565 ± 0.3552	0.721 ± 0.2885	0.821 ± 0.3438
	Day 85		0.396 ± 0.1068	0.501 ± 0.1224	0.938 ± 0.3436	0.883 ± 0.3967
	Day 169		0.325 ± 0.0697	0.571 ± 0.4234	0.639 ± 0.3245	0.733 ± 0.2381
	Day 204		0.411 ± 0.0617	0.468 ± 0.1217	0.511 ± 0.1058	0.551 ± 0.1583
	Day 220		0.276 ± 0761	0.361 ± 0.0740	0.366 ± 0.1563	0.416 ± 0.1103
	Day 232		0.430 ± 0.1836	0.449 ± 0.0620	0.520 ± 0.1343	0.487 ± 0.0711
Eosinophil (10^3/uL)
Male	Day -7	0.12-0.72	0.600 ± 0.2486	0.318 ± 0.1276	0.353 ± 0.2364	0.270 ± 0.1268
	Day 29		0.498 ± 0.108	0.355 ± 0.219	0.243 ± 0.101	0.175 ± 0.105
	Day 85		0.588 ± 0.186	0.37 ± 0.161	0.225 ± 0.071	0.238 ± 0.093
	Day 169		0.403 ± 0.115	0.31 ± 0.140	0.245 ± 0.079	0.243 ± 0.081
	Day 204		0.45 ± 0.115	0.385 ± 0.118	0.515 ± 0.306	0.598 ± 0.360
	Day 220		0.375 ± 0.140	0.335 ± 0.171	0.295 ± 0.114	0.353 ± 0.197
	Day 232		0.44 ± 0.204	0.383 ± 0.145	0.438 ± 0.259	0.32 ± 0.178
Female	Day -7	0.08-0.74	0.430 ± 0.1910	0.488 ± 0.2687	0.738 ± 0.3271	0.363 ± 0.1553
	Day 29		0.3 ± 0.116	0.335 ± 0.249	0.28 ± 0.150	0.473 ± 0.676
	Day 85		0.418 ± 0.189	0.408 ± 0.247	0.36 ± 0.175	0.378 ± 0.277
	Day 169		0.385 ± 0.143	0.475 ± 0.350	0.418 ± 0.061	0.51 ± 0.570
	Day 204		0.5 ± 0.203	0.62 ± 0.386	0.708 ± 0.247	0.583 ± 0.133
	Day 220		0.365 ± 0.196	0.423 ± 0.254	0.528 ± 0.251	0.565 ± 0.261
	Day 232		0.488 ± 0.300	0.508 ± 0.335	0.558 ± 0.441	0.618 ± 0.224
Male and Female	Day -7	0.08-0.74	0.515 ± 0.2244	0.403 ± 0.2149	0.545 ± 0.3349	0.310 ± 0.1363
	Day 29		0.399 ± 0.1483	0.345 ± 0.2169	0.261 ± 0.1204	0.356 ± 0.5037
	Day 85		0.503 ± 0.1956	0.389 ± 0.1941	0.293 ± 0.1434	0.246 ± 0.1165
	Day 169		0.394 ± 0.1205	0.393 ± 0.2622	0.331 ± 0.1132	0.384 ± 0.4347
	Day 204		0.475 ± 0.1552	0.503 ± 0.2929	0.611 ± 0.2776	0.579 ± 0.2689
	Day 220		0.370 ± 0.1577	0.379 ± 0.2060	0.411 ± 0.2193	0.406 ± 0.2054
	Day 232		0.464 ± 0.2391	0.445 ± 0.2478	0.498 ± 0.3409	0.419 ± 0.2168
Basophils (10^3/uL)
Male	Day -7	0.02-0.14	0.053 ± 0.0050	0.033 ± 0.0096	0.053 ± 0.0126	0.058 ± 0.0126
	Day 29		0.033 ± 0.010	0.035 ± 0.013	0.055 ± 0.021	0.048 ± 0.022
	Day 85		0.045 ± 0.006	0.035 ± 0.013	0.048 ± 0.017	0.05 ± 0.014
	Day 169		0.038 ± 0.010	0.033 ± 0.010	0.055 ± 0.019	0.048 ± 0.005
	Day 204		0.045 ± 0.010	0.04 ± 0.018	0.058 ± 0.022	0.07 ± 0.027
	Day 220		0.04 ± 0.12	0.033 ± 0.010	0.06 ± 0.026	0.045 ± 0.006
	Day 232		0.045 ± 0.010	0.038 ± 0.017	0.058 ± 0.017	0.065 ± 0.025
Female	Day -7	0.02-0.15	0.075 ± 0.0311	0.053 ± 0.0275	0.045 ± 0.0129	0.053 ± 0.0493
	Day 29		0.055 ± 0.006	0.06 ± 0.020	0.053 ± 0.025	0.075 ± 0.058
	Day 85		0.055 ± 0.017	0.06 ± 0.036	0.048 ± 0.013	0.05 ± 0.016
	Day 169		0.07 ± 0.023	0.058 ± 0.025	0.04 ± 0.008	0.068 ± 0.010
	Day 204		0.063 ± 0.017	0.068 ± 0.031	0.05 ± 0.008	0.048 ± 0.015
	Day 220		0.04 ± 0.016	0.048 ± 0.030	0.028 ± 0.019	0.048 ± 0.029
	Day 232		0.063 ± 0.010	0.068 ± 0.029	0.06 ± 0.022	0.058 ± 0.049
Male and Female	Day -7	0.02-0.15	0.064 ± 0.0239	0.043 ± 0.0219	0.049 ± 0.0125	0.056 ± 0.0299
	Day 29		0.044 ± 0.0141	0.048 ± 0.0205	0.0454 ± 0.0213	0.047 ± 0.0180
	Day 85		0.050 ± 0.0131	0.048 ± 0.0282	0.048 ± 0.0139	0.050 ± 0.0153
	Day 169		0.054 ± 0.0239	0.045 ± 0.0220	0.048 ± 0.0158	0.057 ± 0.0138
	Day 204		0.054 ± 0.0160	0.054 ± 0.0277	0.054 ± 0.0160	0.061 ± 0.0241
	Day 220		0.040 ± 0.0131	0.040 ± 0.0220	0.044 ± 0.0272	0.049 ± 0.0195
	Day 232		0.054 ± 0.0130	0.053 ± 0.0271	0.059 ± 0.0181	0.064 ± 0.0382
Large Unstained Cells (10^3/uL)
Male	Day -7	0.01-0.09	0.050 ± 0.0141	0.033 ± 0.0050	0.055 ± 0.0238	0.053 ± 0.0206
	Day 29		0.05 ± 0.018	0.065 ± 0.026	0.083 ± 0.017	0.135 ± 0.145
	Day 85		0.025 ± 0.006	0.03 ± 0.008	0.05 ± 0.012	0.068 ± 0.062
	Day 169		0.028 ± 0.013	0.023 ± 0.015	0.048 ± 0.025	0.068 ± 0.049
	Day 204		0.028 ± 0.010	0.023 ± 0.010	0.035 ± 0.013	0.028 ± 0.013
	Day 220		0.015 ± 0.006	0.023 ± 0.013	0.025 ± 0.010	0.028 ± 0.010
	Day 232		0.02 ± 0.000	0.02 ± 0.008	0.033 ± 0.010	0.038 ± 0.010
Female	Day -7	0.01-0.1	0.065 ± 0.0100	0.065 ± 0.0387	0.050 ± 0.0082	0.053 ± 0.0416
	Day 29		0.063 ± 0.022	0.103 ± 0.084	0.08 ± 0.034	0.345 ± 0.484
	Day 85		0.043 ± 0.010	0.043 ± 0.028	0.058 ± 0.025	0.043 ± 0.026
	Day 169		0.043 ± 0.017	0.043 ± 0.025	0.055 ± 0.044	0.078 ± 0.062
	Day 204		0.033 ± 0.013	0.043 ± 0.034	0.038 ± 0.013	0.033 ± 0.013
	Day 220		0.03 ± 0.012	0.028 ± 0.010	0.03 ± 0.022	0.03 ± 0.018
	Day 232		0.033 ± 0.010	0.04 ± 0.016	0.045 ± 0.031	0.033 ± 0.019
Male and Female	Day -7	0.01-0.1	0.058 ± 0.0139	0.049 ± 0.0309	0.053 ± 0.0167	0.053 ± 0.0281
	Day 29		0.056 ± 0.0200	0.084 ± 0.0612	0.081 ± 0.0247	0.121 ± 0.1061
	Day 85		0.034 ± 0.0119	0.036 ± 0.0200	0.054 ± 0.0185	0.057 ± 0.0496
	Day 169		0.035 ± 0.0160	0.033 ± 0.0219	0.051 ± 0.0336	0.059 ± 0.0363
	Day 204		0.030 ± 0.0107	0.033 ± 0.0255	0.036 ± 0.0119	0.027 ± 0.0095
	Day 220		0.023 ± 0.0116	0.025 ± 0.0107	0.028 ± 0.0158	0.027 ± 0.0138
	Day 232		0.026 ± 0.0092	0.030 ± 0.0160	0.039 ± 0.0223	0.036 ± 0.0151
Red Blood Cell Count (10^6/uL)
Male	Day -7	5.96-7.95	6.785 ± 0.2419	6.860 ± 0.5985	6.878 ± 0.0732	7.213 ± 0.4535
	Day 29		6.635 ± 0.278	6.44 ± 0.360	6.488 ± 0.406	6.703 ± 0.433
	Day 85		6.763 ± 0.243	6.615 ± 0.035	6.015 ± 0.249	6.345 ± 0.269
	Day 169		6.805 ± 0.178	6.81 ± 0.112	6.518 ± 0.241	6.795 ± 0.384
	Day 204		6.638 ± 0.144	6.743 ± 0.368	6.515 ± 0.096	7.275 ± 0.450
	Day 220		6.67 ± 0.215	6.745 ± 0.222	6.91 ± 0.743	7.025 ± 0.362
	Day 232		6.723 ± 0.184	6.813 ± 0.530	6.818 ± 0.378	7.145 ± 0.495
Female	Day -7	5.64-7.98	6.878 ± 0.4129	6.795 ± 0.5323	6.980 ± 0.4324	6.837 ± 0.3647
	Day 29		6.793 ± 0.657	7.08 ± 0.575	7.108 ± 0.642	6.52 ± 0.556
	Day 85		6.428 ± 0.909	6.628 ± 0.307	6.493 ± 0.435	6.123 ± 0.377
	Day 169		7.155 ± 0.757	7.263 ± 0.580	7.098 ± 0.451	6.683 ± 0.343
	Day 204		6.44 ± 0.768	6.855 ± 0.777	6.94 ± 0.516	6.175 ± 0.668
	Day 220		6.23 ± 0515	6.63 ± 0.570	6.695 ± 0.887	6.145 ± 0.315
	Day 232		6.635 ± 0.684	6.655 ± 0.811	6.99 ± 0.730	6.593 ± 0.418
Male and Female	Day -7	5.64-7.98	6.831 ± 0.3171	6.828 ± 0.5255	6.929 ± 0.2923	7.051 ± 0.4330
	Day 29		6.714 ± 0.4743	6.760 ± 0.5605	6.798 ± 0.5979	6.721 ± 0.3828
	Day 85		6.595 ± 0.6415	6.621 ± 0.2024	6.254 ± 0.4156	6.234 ± 0.3518
	Day 169		6.980 ± 0.5423	7.036 ± 0.4564	6.808 ± 0.4563	6.803 ± 0.3138
	Day 204		6.539 ± 0.5223	6.799 ± 0.5664	6.728 ± 0.4117	6.840 ± 0.7772
	Day 220		6.450 ± 0.4347	6.688 ± 0.4052	6.803 ± 0.7662	6.694 ± 0.5118
	Day 232		6.679 ± 0.4660	6.734 0.6398	6.904 0.5460	6.936 0.5195
Hemoglobin (g/dL)
Male	Day -7	14-18.3	15.75 ± 0.592	15.83 ± 0.685	16.03 ± 0.236	16.38 ± 1.066
	Day 29		15.48 ± 1.11	15.05 ± 0.21	15.48 ± 0.68	15.28 ± 0.71
	Day 85		16.28 ± 1.19	15.98 ± 0.53	14.63 ± 0.86	14.83 ± 0.57
	Day 169		15.98 ± 0.79	15.98 ± 0.46	15.5 ± 0.36	15.45 ± 0.40
	Day 204		15.73 ± 1.19	15.78 ± 0.62	15.53 ± 0.13	16.28 ± 0.69
	Day 220		15.88 ± 0.94	16.05 ± 0.83	16.4 ± 1.39	16.1 ± 0.44
	Day 232		16.05 ± 0.60	16.08 ± 1.16	16.15 ± 0.55	16.28 ± 0.76
Female	Day -7	13.2-18.2	16.05 ± 1.012	15.45 ± 1.484	16.48 ± 1.087	16.07 ± 1.159
	Day 29		15.9 ± 1.54	16.23 ± 1.63	16.75 ± 1.48	15.28 ± 1.62
	Day 85		15.55 ± 1.73	15.53 ± 0.40	15.8 ± 1.07	14.85 ± 1.30
	Day 169		16.88 ± 1.55	16.95 ± 1.58	16.83 ± 1.18	15.68 ± 0.76
	Day 204		14.83 ± 1.69	15.93 ± 2.19	16.3 ± 1.35	14.4 ± 2.06
	Day 220		14.53 ± 1.13	15.43 ± 1.67	15.85 ± 2.10	14.6 ± 1.27
	Day 232		15.63 ± 1.53	15.48 ± 2.19	16.6 ± 1.90	15.78 ± 1.39
Male and Female	Day -7	13.2-18.3	15.90 ± 0.784	15.64 ± 1.089	16.25 ± 0.767	16.24 ± 1.021
	Day 29		15.69 ± 1.264	15.64 ± 1.245	16.11 ± 1.268	15.46 ± 1.116
	Day 85		15.91 ± 1.429	15.75 ± 0.499	15.21 ± 1.095	14.74 ± 0.962
	Day 169		16.43 ± 1.236	16.46 ± 1.195	16.16 ± 1.072	15.66 ± 0.550
	Day 204		15.28 ± 1.436	15.85 ± 1.495	15.91 ± 0.978	15.53 ± 1.785
	Day 220		15.20 ± 1.205	15.74 ± 1.266	16.13 ± 1.677	15.54 ± 1.144
	Day 232		15.84 ± 1.097	15.78 ± 1.655	16.38 ± 1.319	16.11 ± 1.122
Hemocrit (%)
Male	Day -7	42.2-55.5	45.78 ± 1.773	46.23 ± 2.432	46.13 ± 0.640	47.50 ± 2.655
	Day 29		45.9 ± 3.03	44.55 ± 0.64	44.78 ± 2.21	45.35 ± 2.22
	Day 85		47.25 ± 3.58	46.48 ± 1.86	42.13 ± 2.33	43.33 ± 1.70
	Day 169		48.63 ± .26	48.98 ± 1.59	47.05 ± 1.38	47.45 ± 1.57
	Day 204		47.38 ± 3.21	48.2 ± 1.67	46.53 ± 0.54	50.43 ± 2.21
	Day 220		48.1 ± 2.33	48.6 ± 2.46	49.78 ± 4.70	49.1 ± 1.64
	Day 232		47.98 ± 1.50	48.43 ± 3.15	48.68 ± 2.03	49.38 ± 2.06
Female	Day -7	39.8-55.3	46.58 ± 2.909	44.95 ± 3.677	47.98 ± 2.900	46.37 ± 3.239
	Day 29		46.73 ± 4.02	48.1 ± 4.83	49.58 ± 4.30	45 ± 4.43
	Day 85		44.08 ± 5.69	45.25 ± 1.51	45.13 ± 2.93	42.6 ± 3.09
	Day 169		50.45 ± 4.43	51.83 ± 5.08	50.9 ± 3.45	47.23 ± 2.33
	Day 204		44.93 ± 4.68	47.88 ± 5.86	49.65 ± 3.73	43.6 ± 5.66
	Day 220		44.05 ± 3.35	46.68 ± 4.75	48.2 ± 6.11	44.28 ± 2.90
	Day 232		46.68 ± 4.46	46.43 ± 6.34	49.8 ± 4.63	47.15 ± 3.86
Male and Female	Day -7	39.8-55.5	46.18 ± 2.271	45.59 ± 2.966	47.05 ± 2.181	47.01 ± 2.718
	Day 29		46.31 ± 3.327	46.33 ± 3.712	47.18 ± 4.075	45.77 ± 2.999
	Day 85		45.66 ± 4.714	45.86 ± 1.698	43.63 ± 2.931	42.73 ± 2.425
	Day 169		49.54 ± 3.398	50.40 ± 3.806	48.98 ± 3.184	47.70 ± 1.654
	Day 204		46.15 ± 3.491	48.04 ± 3.994	48.09 ± 2.977	47.59 ± 5.561
	Day 220		46.08 ± 3.437	47.64 ± 3.653	48.99 ± 5.117	47.34 ± 3.051
	Day 232		47.33 ± 3.157	47.43 ± 4.756	49.24 ± 3.363	48.66 ± 3.123
Mean Corpuscular Volume (fL)
Male	Day -7	66.0-74.2	67.53 ± 3.132	67.50 ± 2.624	67.08 ± 0.810	65.82 ± 1.459
	Day 29		69.23 ± 3.34	69.28 ± 2.94	69.08 ± 1.03	67.73 ± 1.57
	Day 85		69.85 ± 3.45	70.25 ± 2.51	70.03 ± 1.68	68.35 ± 1.35
	Day 169		71.5 ± 3.56	71.95 ± 2.74	72.23 ± 1.37	69.88 ± 1.86
	Day 204		71.28 ± 3.48	71.58 ± 2.44	71.4 ± 1.31	69.38 ± 1.68
	Day 220		72.1 ± 3.32	72.08 ± 2.71	72.1 ± 1.01	69.98 ± 1.80
	Day 232		71.38 ± 3.48	71.13 ± 2.60	71.45 ± 1.21	69.2 ± 1.91
Female	Day -7	65.4-73.5	67.70 ± 1.667	66.10 ± 1.734	68.73 ± 0.377	67.77 ± 1.450
	Day 29		68.9 ± 1.95	67.85 ± 2.22	69.75 ± 0.97	68.98 ± 2.26
	Day 85		68.68 ± 1.45	68.35 ± 1.69	69.58 ± 0.99	69.6 ± 1.63
	Day 169		70.68 ± 1.82	71.33 ± 2.77	71.7 ± 0.83	70.68 ± 2.03
	Day 204		69.8 ± 1.87	69.83 ± 2.16	71.63 ± 0.76	70.5 ± 2.88
	Day 220		70.78 ± 1.73	70.35 ± 2.28	72 ± 0.49	72.05 ± 1.61
	Day 232		70.38 ± 1.63	69.68 ± 2.36	71.33 ± 1.20	71.45 ± 1.41
Male and Female	Day -7	65.4-74.2	67.61 ± 2.325	66.80 ± 2.191	67.90 ± 1.058	66.66 ± 1.686
	Day 29		69.06 ± 2.538	68.56 ± 2.528	69.41 ± 0.992	68.07 ± 1.894
	Day 85		69.26 ± 2.532	69.30 ± 2.228	69.80 ± 1.296	68.59 ± 1.160
	Day 169		71.09 ± 2.653	71.64 ± 2.571	71.96 ± 1.085	70.16 ± 1.969
	Day 204		70.54 ± 2.705	70.70 ± 2.331	71.51 ± 1.001	69.56 ± 2.149
	Day 220		71.44 ± 2.551	71.21 ± 2.497	72.05 ± 0.737	70.81 ± 1.996
	Day 232		70.88 ± 2.575	70.40 ± 2.424	71.39 ± 1.118	70.21 ± 2.097
Mean Corpuscular Hemoglobin (pg)
Male	Day -7	22.0-24.6	23.25 ± 1.201	23.13 ± 1.005	23.30 ± 0.408	22.73 ± 0.608
	Day 29		23.38 ± 1.23	23.43 ± 0.99	23.85 ± 0.52	22.78 ± 0.46
	Day 85		24.03 ± 1.13	24.18 ± 0.70	24.3 ± 0.50	23.38 ± 0.57
	Day 169		23.5 ± 1.17	23.48 ± 0.74	23.85 ± 0.53	22.73 ± 0.71
	Day 204		23.68 ± 1.27	23.45 ± 0.71	23.8 ± 0.53	22.43 ± 0.78
	Day 220		23.83 ± 1.23	23.78 ± 0.74	23.8 ± 0.61	22.93 ± 0.56
	Day 232		23.88 ± 1.35	23.58 ± 0.79	23.73 ± 0.56	22.83 ± 0.56
Female	Day -7	21.6-24.4	23.38 ± 0.568	22.75 ± 0.900	23.55 ± 0.129	23.53 ± 0.551
	Day 29		23.43 ± 0.59	22.9 ± 0.64	23.53 ± 0.36	23.4 ± 1.02
	Day 85		24.23 ± 0.85	23.45 ± 0.93	24.33 ± 0.29	24.2 ± 0.82
	Day 169		23.58 ± 0.61	23.33 ± 0.99	23.68 ± 0.38	23.45 ± 0.86
	Day 204		22.98 ± 0.59	23.2 ± 0.93	23.5 ± 0.32	23.33 ± 1.18
	Day 220		23.33 ± 0.75	23.23 ± 0.82	23.65 ± 0.21	23.73 ± 1.13
	Day 232		23.55 ± 0.75	23.23 ± 0.76	23.7 ± 0.32	23.88 ± 0.66
Male and Female	Day -7	21.6-24.6	23.31 ± 0.872	22.94 ± 0.905	23.42 ± 0.311	23.07 ± 0.687
	Day 29		23.40 ± 0.896	23.16 ± 0.819	23.69 ± 0.449	22.96 ± 0.776
	Day 85		24.13 ± 0.935	23.81 ± 0.856	24.31 ± 0.376	23.64 ± 0.725
	Day 169		23.54 ± 0.865	23.40 ± 0.812	23.76 ± 0.437	23.01 ± 0.863
	Day 204		23.33 ± 0.990	23.33 ± 0.781	23.65 ± 0.434	22.76 ± 1.071
	Day 220		23.58 ± 0.984	23.50 ± 0.782	23.73 ± 0.427	23.23 ± 0.957
	Day 232		23.71 ± 1.025	23.40 ± 0.741	23.71 ± 0.419	23.26 ± 0.812
Mean Corpuscular Hemoglobin Concentration (g/dL)
Male	Day -7	31.9-34.5	34.48 ± 0.299	34.28 ± 0.556	34.78 ± 0.330	34.50 ± 0.392
	Day 29		33.73 ± 0.19	33.8 ± 0.08	34.58 ± 0.25	33.63 ± 0.25
	Day 85		34.43 ± 0.46	34.43 ± 0.31	34.73 ± 0.69	34.18 ± 0.15
	Day 169		32.88 ± 0.25	32.68 ± 0.22	33.03 ± 0.26	32.53 ± 0.31
	Day 204		33.2 ± 0.43	32.75 ± 0.21	33.38 ± 0.49	32.3 ± 0.36
	Day 220		33 ± 0.37	33.03 ± 0.39	33 ± 0.42	32.78 ± 0.32
	Day 232		33.45 ± 0.41	33.2 ± 0.37	33.25 ± 0.37	32.95 ± 0.26
Female	Day -7	31.9-34.4	34.50 ± 0.082	34.40 ± 0.535	34.30 ± 0.183	34.70 ± 0.100
	Day 29		34 ± 0.41	33.75 ± 0.47	33.75 ± 0.21	33.93 ± 0.41
	Day 85		35.25 ± 0.84	34.3 ± 1.05	34.95 ± 0.58	34.83 ± 0.69
	Day 169		33.4 ± 0.26	32.75 ± 0.58	33 ± 0.37	33.2 ± 0.33
	Day 204		32.98 ± 0.39	33.23 ± 0.94	32.85 ± 0.26	33.08 ± 0.57
	Day 220		32.93 ± 0.59	33.03 ± 0.15	32.85 ± 0.48	32.93 ± 0.89
	Day 232		33.5 ± 0.32	33.33 ± 0.22	33.25 ± 0.78	33.45 ± 0.39
Male and Female	Day -7	31.9-34.5	34.49 ± 0.203	34.34 ± 0.510	34.54 ± 0.354	34.59 ± 0.302
	Day 29		33.86 ± 0.329	33.78 ± 0.311	34.16 ± 0.490	33.71 ± 0.334
	Day 85		34.84 ± 0.769	34.36 ± 0.719	34.84 ± 0.605	34.47 ± 0.618
	Day 169		33.14 ± 0.366	32.71 ± 0.409	33.01 ± 0.300	32.81 ± 0.481
	Day 204		33.09 ± 0.398	32.99 ± 0.681	33.11 ± 0.461	32.69 ± 0.652
	Day 220		32.96 ± 0.457	33.03 ± 0.276	32.93 ± 0.427	32.80 ± 0.658
	Day 232		33.48 ± 0.341	33.26 ± 0.288	33.25 ± 0.563	33.11 ± 0.353
Red Blood Cell Distribution Width (%)
Male	Day -7	11.4-13.3	12.08 ± 0.330	12.13 ± 0.222	12.53 ± 0.126	12.10 ± 0.374
	Day 29		12.68 ± 0.29	12.58 ± 0.15	13.48 ± 0.21	12.98 ± 0.39
	Day 85		12.8 ± 0.43	13.73 ± 1.61	13.75 ± 0.34	12.83 ± 0.17
	Day 169		12.5 ± 0.18	12.58 ± 0.49	13.08 ± 0.75	12.9 ± 0.16
	Day 204		12.15 ± 0.29	12.13 ± 0.36	12.68 ± 0.64	12.4 ± 0.26
	Day 220		12.2 ± 0.18	12 ± 0.35	12.6 ± 0.29	12.23 ± 0.50
	Day 232		12.13 ± 0.26	11.95 ± 0.29	12.55 ± 0.26	12.15 ± 0.40
Female	Day -7	11.3-13.5	11.78 ± 0.386	12.00 ± 0.283	12.05 ± 0.289	11.77 ± 0.153
	Day 29		12.38 ± 0.50	12.78 ± 0.15	12.9 ± 0.74	12.63 ± 0.67
	Day 85		12.9 ± 0.73	13.3 ± 0.71	13.53 ± 0.52	13.38 ± 0.68
	Day 169		12.35 ± 0.50	12.55 ± 0.21	12.73 ± 0.57	12.75 ± 0.82
	Day 204		12.4 ± 0.62	12.08 ± 0.36	12.58 ± 0.49	12.88 ± 0.42
	Day 220		12.48 ± 0.48	12.05 ± 0.29	12.43 ± 0.55	12.8 ± 0.69
	Day 232		12.65 ± 0.61	12.28 ± 0.50	12.63 ± 0.72	12.53 ± 0.40
Male and Female	Day -7	11.3-13.5	11.93 ± 0.369	12.06 ± 0.245	12.29 ± 0.327	11.96 ± 0.331
	Day 29		12.53 ± 0.410	12.68 ± 0.175	13.19 ± 0.589	12.74 ± 0.553
	Day 85		12.85 ± 0.555	13.51 ± 1.174	13.64 ± 0.424	13.16 ± 0.562
	Day 169		12.43 ± 0.358	12.56 ± 0.346	12.90 ± 0.644	12.69 ± 0.422
	Day 204		12.28 ± 0.468	12.10 ± 0.334	12.63 ± 0.534	12.69 ± 0.418
	Day 220		12.34 ± 0.366	12.03 ± 0.296	12.51 ± 0.419	12.54 ± 0.680
	Day 232		12.39 ± 0.519	12.11 ± 0.416	12.59 ± 0.506	12.31 ± 0.453
Platelet Count (10^3/uL)
Male	Day -7	154-377	279.5 ± 19.43	259.3 ± 53.84	237.8 ± 37.92	276.0 ± 33.54
	Day 29		265.8 ± 60.1	271.5 ± 55.5	250 ± 38.9	308 ± 33.9
	Day 85		313.5 ± 17.3	312.3 ± 69.9	286 ± 34.8	362 ± 44.2
	Day 169		295.8 ± 20.4	289.5 ± 52.4	292.8 ± 30.0	327.8 ± 32.6
	Day 204		299.8 ± 11.3	283.5 ± 60.9	267.8 ± 48.0	338 ± 63.4
	Day 220		278 ± 9.5	258.8 ± 70.8	221.3 ± 30.7	302.5 ± 36.1
	Day 232		291.8 ± 26.4	288.8 ± 62.5	266.8 ± 35.7	311.5 ± 33.4
Female	Day -7	183-427	267.3 ± 43.30	280.5 ± 57.31	281.3 ± 57.24	277.0 ± 55.02
	Day 29		309.3 ± 75.4	302.8 ± 29.9	342.8 ± 87.8	287.3 ± 16.0
	Day 85		306 ± 50.0	347.5 ± 35.7	365.5 ± 54.1	355 ± 65.0
	Day 169		291.5 ± 52.0	332 ± 44.2	368 ± 130.0	293 ± 52.7
	Day 204		319.8 ± 63.4	298.5 ± 47.3	329 ± 83.7	353.8 ± 84.7
	Day 220		263 ± 38.0	289 ± 54.7	300.3 ± 64.5	328.5 ± 54.3
	Day 232		325.5 ± 69.5	299.8 ± 55.7	300.8 ± 84.9	349 ± 43.0
Male and Female	Day -7	154-427	273.4 ± 31.75	269.9 ± 52.72	259.5 ± 50.61	276.4 ± 39.64
	Day 29		287.5 ± 67.29	287.1 ± 44.50	296.4 ± 80.07	297.4 ± 29.07
	Day 85		309.8 ± 34.87	329.9 ± 54.72	325.8 ± 59.82	360.7 ± 55.32
	Day 169		293.6 ± 36.62	310.8 ± 50.32	330.4 ± 96.13	317.3 ± 43.33
	Day 204		309.8 ± 43.46	291.0 ± 51.10	298.4 ± 71.17	332.9 ± 63.99
	Day 220		270.5 ± 26.89	273.9 ± 60.76	260.8 ± 63.01	318.0 ± 47.87
	Day 232		308.6 ± 51.90	294.3 ± 55.11	283.8 ± 62.97	327.3 ± 43.23
MPV (fL)
Male	Day -7	9.1-15.2	12.30 ± 1.203	11.35 ± 1.085	11.85 ± 0.904	10.33 ± 1.018
	Day 29		11.98 ± 0.99	11.23 ± 1.08	10.83 ± 0.61	10.2 ± 1.07
	Day 85		12.93 ± 1.76	12.1 ± 1.50	11.95 ± 0.24	10.73 ± 0.90
	Day 169		13.53 ± 1.09	13.25 ± 2.01	13.53 ± 1.11	12.03 ± 1.48
	Day 204		14.15 ± 1.27	12.78 ± 0.33	12.73 ± 0.66	12.05 ± 1.43
	Day 220		12.13 ± 0.85	11.38 ± 1.00	11.63 ± 1.00	10.15 ± 0.64
	Day 232		14.58 ± 0.81	13.93 ± 0.57	14.2 ± 0.61	12.85 ± 1.73
Female	Day -7	7.9-16.2	10.15 ± 1.063	10.20 ± 1.230	10.25 ± 1.008	10.23 ± 0.404
	Day 29		10.2 ± 1.01	10.13 ± 1.23	10.08 ± 0.97	11.05 ± 1.11
	Day 85		11.65 ± 1.70	10.65 ± 1.19	11.05 ± 1.32	11.5 ± 0.16
	Day 169		10.43 ± 1.04	10.13 ± 0.92	11.15 ± 1.58	10.98 ± 0.95
	Day 204		10.43 ± 1.51	10.78 ± 1.31	11.35 ± 1.69	11.88 ± 1.49
	Day 220		10.53 ± 1.22	10.53 ± 1.44	10.2 ± 0.55	10.88 ± 0.56
	Day 232		12.53 ± 1.43	12.33 ± 1.22	12.2 ± 1.73	13.15 ± 1.21
Male and Female	Day -7	7.9-16.2	11.23 ± 1.557	10.78 ± 1.237	11.05 ± 1.232	10.29 ± 0.758
	Day 29		11.09 ± 1.327	10.68 ± 1,223	10.45 ± 0.854	10.39 ± 0.948
	Day 85		12.29 ± 1.740	11.38 ± 1.475	11.50 ± 1.000	11.06 ± 0.768
	Day 169		11.98 ± 1.929	11.69 ± 2.209	12.34 ± 1.793	11.40 ± 1.349
	Day 204		12.29 ± 2.373	11.78 ± 1.386	12.04 ± 1.398	11.91 ± 1.454
	Day 220		11.33 ± 1.296	10.95 ± 1.238	10.91 ± 1.068	10.49 ± 0.724
	Day 232		13.55 ± 1.535	13.13 ± 1.229	13.20 ± 1.605	12.87 ± 1.447
Reticulocytes (10^9/L)
Male	Day -7	12.2-83.9	32.78 ± 3.740	35.58 ± 4.994	35.20 ± 5.428	45.05 ± 12.311
	Day 29		42.63 ± 7.32	45.2 ± 10.99	52.5 ± 13.01	57.75 ± 14.20
	Day 85		30.3 ± 9.28	41.28 ± 19.81	40.15 ± 10.58	54.05 ± 28.53
	Day 169		36.53 ± 7.68	44.48 ± 13.96	56.13 ± 27.83	78.4 ± 35.84
	Day 204		32.08 ± 5.37	40.5 ± 17.80	41.6 ± 7.74	67.1 ± 33.26
	Day 220		36.98 ± 4.86	43.53 ± 14.06	50.85 ± 3.16	69.63 ± 33.99
	Day 232		33.73 ± 8.56	36.28 ± 9.59	56.55 ± 16.04	58.8 ± 25.61
Female	Day -7	9.1-87.5	33.50 ± 8.180	29.28 ± 12.638	40.03 ± 12.178	29.93 ± 6.453
	Day 29		31.18 ± 5.90	50 ± 21.18	69.5 ± 32.09	39.45 ± 19.23
	Day 85		31.23 ± 23.06	35.7 ± 29.05	57.8 ± 19.73	51.28 ± 26.84
	Day 169		26.18 ± 10.41	58.6 ± 24.23	59.33 ± 15.72	43.68 ± 28.56
	Day 204		23.48 ± 14.50	26.83 ± 10.11	46.38 ± 18.62	40.05 ± 8.56
	Day 220		27.48 ± 8.92	32.1 ± 18.26	47.88 ± 18.86	50.18 ± 22.96
	Day 232		30.5 ± 6.54	35.53 ± 15.08	61.3 ± 36.97	58.8 ± 12.28
Male and Female	Day -7	9.1-87.5	33.14 ± 5.901	32.43 ± 9.512	37.61 ± 9.101	38.57 ± 12.448
	Day 29		36.90 ± 8.679	47.60 ± 15.830	61.00 ± 24.423	49.04 ± 19.886
	Day 85		30.76 ± 16.278	38.49 ± 23.212	48.98 ± 17.429	53.83 ± 27.511
	Day 169		31.35 ± 10.117	51.54 ± 19.799	57.74 ± 20.995	60.74 ± 38.094
	Day 204		27.78 ± 11.120	33.66 ± 15.265	43.99 ± 13.444	54.93 ± 28.573
	Day 220		32.23 ± 8.368	37.81 ± 16.276	49.36 ± 12.620	64.27 ± 28.086
	Day 232		32.11 ± 7.260	35.90 ± 11.705	58.93 ± 26.505	59.31 ± 20.025

## Sheet: Table S2 - Coagulation
Table S2. Coagulation values of dogs fed diets containing cultured protein (Methylococcus capsulatus) at four different inclusion levels (FK0 - 0%, FK4 - 4%, FK6 - 6%, FK8 - 8%)
Where FK0= 0% inclusion, FK4 = 4% inclusion, FK6 = 6% Inclusion, FK8 = 8% inclusion; values as mean ± standard deviation. Values in bold represent data outside the reference range
Sex	Sample day	Reference range	FK0	FK4	FK6	FK8
Activated Partial Thromboplastin Time (sec)
Male	Day -7	9.8-13.3	12.25 ± 0.44	12.15 ± 0.93	12.38 ± 0.05	12.78 ± 0.53
	Day 29		11.95 ± 0.25	12.08 ± 0.47	11.93 ± 0.32	12.7 ± 0.5
	Day 85		12.55 ± 0.29	12.08 ± 0.71	12.2 ± 0.34	13.03 ± 0.59
	Day 169		12.18 ± 0.33	11.75 ± 1.07	11.88 ± 0.25	12.3 ± 0.24
	Day 204		12.03 ± 0.17	12.35 ± 0.49	12.03 ± 0.22	12.53 ± 0.56
	Day 220		11.7 ± 0.5	11.75 ± 0.68	11.93 ± 0.42	12.28 ± 0.64
	Day 232		12.03 ± 0.46	11.85 ± 0.44	12.2 ± 0.35	12.43 ± 0.48
Female	Day -7	10.1-13.8	12.73 ± 0.22	12.58 ± 0.46	12.98 ± 0.38	12.35 ± 0.47
	Day 29		12.45 ± 0.42	12.45 ± 0.74	12.63 ± 0.15	12.75 ± 1.26
	Day 85		12.4 ± 0.24	12.33 ± 0.72	12.85 ± 0.25	12.58 ± 0.76
	Day 169		12.18 ± 0.62	12.35 ± 0.33	12.68 ± 0.17	12.28 ± 0.55
	Day 204		12.3 ± 0.48	12.08 ± 0.74	12.83 ± 0.34	12.2 ± 0.36
	Day 220		11.88 ± 0.53	11.78 ± 0.45	12.45 ± 0.31	11.83 ± 0.32
	Day 232		12.35 ± 0.24	12.18 ± 0.75	12.6 ± 0.43	12.33 ± 0.22
Male and Female	Day -7	9.8-13.8	12.49 ± 0.409	12.36 ± 0.717	12.68 ± 0.406	12.54 ± 0.556
	Day 29		12.20 ± 0.417	12.26 ± 0.609	12.28 ± 0.440	12.47 ± 0.559
	Day 85		12.48 ± 0.260	12.20 ± 0.676	12.53 ± 0.443	12.77 ± 0.723
	Day 169		12.18 ± 0.459	12.05 ± 0.798	12.28 ± 0.471	12.21 ± 0.363
	Day 204		12.16 ± 0.362	12.21 ± 0.601	12.43 ± 0.504	12.34 ± 0.500
	Day 220		11.79 ± 0.482	11.76 ± 0.534	12.19 ± 0.442	12.04 ± 0.571
	Day 232		12.19 ± 0.380	12.01 ± 0.596	12.40 ± 0.421	12.40 ± 0.370
Fibrinogen (mg/dL)
Male	Day -7	145-305	172.3 ± 12.7	182.5 ± 51.3	181.8 ± 27.7	198.5 ± 49.7
	Day 29		186.8 ± 31.1	244.8 ± 80.4	292 ± 128.7	320.8 ± 139.2
	Day 85		187.3 ± 20.3	228.3 ± 59.4	304.3 ± 79.2	324.8 ± 117.7
	Day 169		200 ± 57.4	209.8 ± 69	242 ± 48.1	253.8 ± 71.3
	Day 204		182.3 ± 18.3	193.3 ± 37.7	248.3 ± 47.5	225.8 ± 40.1
	Day 220		170.3 ± 23.6	203.3 ± 54.5	238.5 ± 98.4	202.5 ± 39.8
	Day 232		189.8 ± 26.4	222.8 ± 39.7	240.8 ± 30.2	224.3 ± 57.4
Female	Day -7	144-300	157 ± 12.1	188.3 ± 40	200.3 ± 24.5	169.3 ± 7.5
	Day 29		174.3 ± 18.6	270.8 ± 157.1	262.8 ± 88.1	299.8 ± 88.7
	Day 85		170.8 ± 5.3	250.8 ± 88.1	316 ± 87	259.8 ± 49.8
	Day 169		176 ± 29.4	203 ± 48.4	256 ± 84.3	261.8 ± 76.1
	Day 204		177 ± 23.7	215.5 ± 19.2	191.5 ± 40.2	218.3 ± 48.4
	Day 220		172.8 ± 26.7	201.5 ± 47.5	199.3 ± 40.3	177.5 ± 18.3
	Day 232		179.5 ± 32.1	230.8 ± 59.8	203.8 ± 31.7	214.5 ± 77.6
Male and Female	Day -7	144-305	164.6 ± 14.09	185.4 ± 42.73	191.0 ± 26.15	184.4 ± 39.31
	Day 29		180.5 ± 24.64	257.8 ± 116.36	277.4 ± 103.28	296.3 ± 109.28
	Day 85		179.0 ± 16.33	239.5 ± 70.59	310.1 ± 77.27	304.1 ± 90.85
	Day 169		188.0 ± 44.15	206.4 ± 55.32	249.0 ± 64.00	241.4 ± 54.52
	Day 204		179.6 ± 19.81	204.4 ± 30.16	219.9 ± 50.80	213.4 ± 36.17
	Day 220		171.5 ± 23.38	202.4 ± 47.37	218.9 ± 72.69	190.7 ± 34.09
	Day 232		184.6 ± 27.76	226.8 ± 47.20	222.3 ± 34.82	221.4 ± 68.19
Prothrombin Time (sec)
Male	Day -7	7-8.8	8.2 ± 0.37	8.03 ± 0.35	7.93 ± 0.19	8.3 ± 0.2
	Day 29		7.88 ± 0.36	7.73 ± 0.15	7.65 ± 0.31	7.85 ± 0.24
	Day 85		7.9 ± 0.28	7.53 ± 0.22	7.6 ± 0.27	7.8 ± 0.24
	Day 169		8.03 ± 0.45	8.03 ± 0.19	7.73 ± 0.29	8.2 ± 0.34
	Day 204		8.08 ± 0.35	8.13 ± 0.15	7.75 ± 0.19	8.23 ± 0.3
	Day 220		8.1 ± 0.36	7.98 ± 0.28	7.98 ± 0.25	8.45 ± 0.24
	Day 232		8.1 ± 0.36	7.75 ± 0.37	7.75 ± 0.25	8.2 ± 0.32
Female	Day -7	7.1-8.7	8.13 ± 0.13	7.98 ± 0.17	7.83 ± 0.17	8.23 ± 0.25
	Day 29		7.7 ± 0.29	7.55 ± 0.1	7.58 ± 0.33	7.7 ± 0.22
	Day 85		7.8 ± 0.32	7.9 ± 0.29	7.78 ± 0.33	8.15 ± 0.39
	Day 169		7.93 ± 0.25	7.83 ± 0.15	7.78 ± 0.41	7.95 ± 0.25
	Day 204		7.8 ± 0.37	7.65 ± 0.19	7.95 ± 0.24	8.18 ± 0.43
	Day 220		7.8 ± 0.29	7.88 ± 0.3	8.03 ± 0.22	8.18 ± 0.24
	Day 232		8.1 ± 0.29	7.9 ± 0.16	7.85 ± 0.13	8.2 ± 0.2
Male and Female	Day -7	7.0-8.8	8.16 ± 0.262	8.00 ± 0.256	7.88 ± 0.175	8.29 ± 0.219
	Day 29		7.79 ± 0.318	7.64 ± 0.151	7.61 ± 0.300	7.79 ± 0.241
	Day 85		7.85 ± 0.283	7.71 ± 0.314	7.69 ± 0.295	7.93 ± 0.355
	Day 169		7.98 ± 0.341	7.93 ± 0.191	7.75 ± 0.330	8.13 ± 0.287
	Day 204		7.94 ± 0.366	7.89 ± 0.300	7.85 ± 0.227	8.23 ± 0.364
	Day 220		7.95 ± 0.342	7.93 ± 0.271	8.00 ± 0.220	8.36 ± 0.251
	Day 232		8.10 ± 0.302	7.83 ± 0.276	7.80 ± 0.193	8.21 ± 0.261

## Sheet: Table S3 - Clinical chemistry
Table S3. Clinical chemistry values of dogs fed diets containing cultured protein (Methylococcus capsulatus) at four different inclusion levels (FK0 - 0%, FK4 - 4%, FK6 - 6%, FK8 - 8%)
Where FK0= 0% inclusion, FK4 = 4% inclusion, FK6 = 6% Inclusion, FK8 = 8% inclusion; values as mean ± standard deviation. Values in bold represent data outside the reference range
Sex	Day	Reference range	FK0	FK4	FK6	FK8
Albumin / Globulin Ratio
Male	Day -7	1.1-1.7	1.58 ± 0.126	1.60 ± 0.183	1.88 ± 0.556	1.55 ± 0.129
	Day 29		1.53 ± 0.22	1.5 ± 0.26	1.48 ± 0.26	1.2 ± 0.18
	Day 85		1.43 ± 0.10	1.38 ± 0.19	1.3 ± 0.18	1.03 ± 0.15
	Day 169		1.33 ± 0.10	1.4 ± 0.32	1.38 ± 0.15	1.1 ± 0.22
	Day 204		1.25 ± 0.13	1.23 ± 0.13	1.23 ± 0.13	1.13 ± 0.22
	Day 220		1.4 ± 0.16	1.43 ± 0.21	1.38 ± 0.10	1.25 ± 0.13
	Day 232		1.23 ± 0.10	1.23 ± 0.10	1.28 ± 0.15	1.08 ± 0.15
Female	Day -7	1.2-1.9	1.65 ± 0.173	1.47 ± 0.287	1.58 ± 0.171	1.57 ± 0.115
	Day 29		1.68 ± 0.10	1.4 ± 0.20	1.33 ± 0.25	1.33 ± 0.17
	Day 85		1.6 ± 0.08	1.18 ± 0.30	1.18 ± 0.10	1.28 ± 0.10
	Day 169		1.45 ± 0.17	1.25 ± 0.31	1.23 ± 0.17	1.2 ± 0.14
	Day 204		1.43 ± 0.10	1.18 ± 0.28	1.2 ± 0.16	1.18 ± 0.10
	Day 220		1.58 ± 0.15	1.28 ± 0.25	1.38 ± 0.30	1.33 ± 0.05
	Day 232		1.35 ± 0.13	1.15 ± 0.26	1.2 ± 0.16	1.2 ± 0.08
Male and Female	Day -7	1.1-1.9	1.61 ± 0.146	1.54 ± 0.233	1.73 ± 0.413	1.56 ± 0.113
	Day 29		1.60 ± 0.177	1.45 ± 0.220	1.40 ± 0.251	1.29 ± 0.177
	Day 85		1.51 ± 0.125	1.28 ± 0.255	1.24 ± 0.151	1.13 ± 0.180
	Day 169		1.39 ± 0.146	1.33 ± 0.301	1.30 ± 0.169	1.17 ± 0.180
	Day 204		1.34 ± 0.141	1.20 ± 0.200	1.21 ± 0.136	1.16 ± 0.172
	Day 220		1.49 ± 0.173	1.35 ± 0.227	1.38 ± 0.205	1.29 ± 0.107
	Day 232		1.29 ± 0.125	1.19 ± 0.189	1.24 ± 0.151	1.13 ± 0.138
A/H
Male	Day -7
	Day 29		0.21 ± 0.01	0.22 ± 0.01	0.22 ± 0.02	0.2 ± 0.02
	Day 85		0.2 ± 0.00	0.21 ± 0.01	0.22 ± 0.01	0.2 ± 0.02
	Day 169		0.2 ± 0.01	0.21 ± 0.01	0.21 ± 0.01	0.2 ± 0.02
	Day 204		0.2 ± 0.00	0.2 ± 0.01	0.21 ± 0.01	0.2 ± 0.02
	Day 220		0.19 ± 0.01	0.2 ± 0.01	0.19 ± 0.02	0.19 ± 0.01
	Day 232		0.19 ± 0.01	0.2 ± 0.01	0.2 ± 0.01	0.18 ± 0.02
Female	Day -7
	Day 29		0.21 ± 0.01	0.2 ± 0.01	0.19 ± 0.01	0.22 ± 0.01
	Day 85		0.22 ± 0.02	0.21 ± 0.01	0.2 ± 0.01	0.22 ± 0.02
	Day 169		0.2 ± 0.02	0.19 ± 0.01	0.19 ± 0.01	0.21 ± 0.01
	Day 204		0.21 ± 0.02	0.2 ± 0.01	0.19 ± 0.01	0.22 ± 0.03
	Day 220		0.21 ± 0.01	0.19 ± 0.01	0.19 ± 0.01	0.21 ± 0.02
	Day 232		0.2 ± 0.20	0.19 ± 0.02	0.18 ± 0.01	0.2 ± 0.02
Albumin (g/dL)
Male	Day -7	3-3.6	3.30 ± 0.245	3.40 ± 0.115	3.40 ± 0.115	3.30 ± 0.115
	Day 29		3.25 ± 0.34	3.28 ± 0.19	3.35 ± 0.17	3.1 ± 0.22
	Day 85		3.23 ± 0.29	3.33 ± 0.10	3.25 ± 0.13	2.95 ± 0.19
	Day 169		3.18 ± 0.21	3.3 ± 0.18	3.3 ± 0.14	3.13 ± 0.22
	Day 204		3.13 ± 0.25	3.23 ± 0.05	3.2 ± 0.12	3.18 ± 0.17
	Day 220		3.03 ± 0.25	3.15 ± 0.10	3.08 ± 0.10	3.05 ± 0.10
	Day 232		3.03 ± 0.24	3.15 ± 0.06	3.15 ± 0.10	2.98 ± 0.17
Female	Day -7	2.9-3.6	3.30 ± 0.294	3.28 ± 0.150	3.23 ± 0.206	3.43 ± 0.058
	Day 29		3.28 ± 0.19	3.18 ± 0.24	3.23 ± 0.17	3.33 ± .28
	Day 85		3.38 ± 0.22	3.23 ± 0.15	3.15 ± 0.10	3.3 ± 0.08
	Day 169		3.33 ± 0.25	3.28 ± 0.30	3.15 ± 0.13	3.25 ± 0.17
	Day 204		3.15 ± 0.13	3.15 ± 0.31	3.1 ± 0.14	3.15 ± 0.17
	Day 220		3.08 ± 0.10	2.98 ± .17	3 ± 0.22	3.1 ± 0.14
	Day 232		3.08 ± 0.10	2.93 ± 0.22	3.03 ± 0.19	3.2 ± 0.14
Male and Female	Day -7	2.9-3.6	3.30 ± 0.251	3.34 ± 0.141	3.31 ± 0.181	3.36 ± 0.113
	Day 29		3.26 ± 0.256	3.23 ± 0.205	3.29 ± 0.173	3.24 ± 0.264
	Day 85		3.30 ± 0.251	3.28 ± 0.128	3.20 ± 0.120	3.10 ± 0.238
	Day 169		3.25 ± 0.227	3.29 ± 0.230	3.23 ± 0.149	3.21 ± 0.195
	Day 204		3.14 ± 0.185	3.19 ± 0.201	3.15 ± 0.131	3.19 ± 0.157
	Day 220		3.05 ± 0.177	3.06 ± 0.160	3.04 ± 0.160	3.07 ± 0.125
	Day 232		3.05 ± 0.169	3.04 ± 0.192	3.09 ± 0.155	3.07 ± 0.198
Alkaline Phosphatase (ALP) (U/L)
Male	Day -7	22-126 min max	54.0 ± 19.65	59.8 ± 26.26	53.3 ± 11.03	57.0 ± 16.37
	Day 29		59.3 ± 28.7	65.3 ± 23.3	56.8 ± 4.3	82.8 ± 44.3
	Day 85		63.5 ± 35.0	53.8 ± 22.1	49.8 ± 4.5	75.3 ± 30.2
	Day 169		64.8 ± 27.2	54.5 ± 22.1	48.5 ± 8.9	69.8 ± 30.4
	Day 204		59.8 ± 21.9	57 ± 26.0	56.5 ± 18.2	67 ± 25.3
	Day 220		58.5 ± 26.1	52.8 ± 21.1	52.8 ± 9.7	57.3 ± 21.8
	Day 232		55.5 ± 24.1	51.8 ± 23.3	48.5 ± 12.4	56.8 ± 22.4
Female	Day -7	25-102 min max	56.3 ± 13.02	64.3 ± 20.97	59.3 ± 16.60	58.3 ± 6.11
	Day 29		54.3 ± 11.5	55.3 ± 20.4	102.3 ± 64.0	107 ± 58.0
	Day 85		51.5 ± 9.3	66.3 ± 39.7	69.5 ± 21.4	87.3 ± 19.4
	Day 169		55.3 ± 28.6	64.8 ± 30.1	63.5 ± 10.4	70.3 ± 15.4
	Day 204		55 ± 11.9	65 ± 20.5	62.5 ± 15.5	80.5 ± 18.4
	Day 220		9 ± 10.7	60 ± 20.8	55.3 ± 8.5	69.8 ± 16.0
	Day 232		51.3 ± 8.6	67.3 ± 29.7	60 ± 16.2	72.8 ± 15.7
Male and Female	Day - 7	22-126 min max	55.1 ± 15.48	62.0 ± 22.13	56.3 ± 13.44	57.6 ± 12.12
	Day 29		56.8 ± 20.39	60.3 ± 20.94	79.5 ± 48.54	81.1 ± 33.13
	Day 85		57.5 ± 24.57	60.0 ± 30.49	59.6 ± 17.81	83.3 ± 25.56
	Day 169		60.0 ± 26.34	59.6 ± 25.04	56.0 ± 12.02	66.7 ± 21.91
	Day 204		57.4 ± 16.54	61.0 ± 22.07	59.5 ± 16.01	73.9 ± 23.46
	Day 220		54.6 ± 18.95	56.4 ± 19.76	54.0 ± 8.57	61.3 ± 19.29
	Day 232		53.4 ± 16.93	59.5 ± 26.06	54.3 ± 14.74	60.9 ± 17.85
Alanine Aminotransferase (ALT) (U/L)
Male	Day -7	24-51	35.8 ± 8.18	28.5 ± 1.73	34.3 ± 7.76	31.3 ± 4.03
	Day 29		39.5 ± 11.3	45.3 ± 15.2	41.3 ± 11.9	78.8 ± 73.0
	Day 85		34 ± 8.8	36.3 ± 4.6	39.8 ± 6.8	53.3 ± 28.0
	Day 169		35.8 ± 7.7	37.3 ± 5.3	38 ± 7.2	45 ± 24.8
	Day 204		39 ± 10.4	32.8 ± 5.7	35.5 ± 7.2	40 ± 7.6
	Day 220		34 ± 8.0	31 ± 5.2	28.5 ± 3.7	38 ± 3.4
	Day 232		36 ± 11.9	31.3 ± 3.3	32.5 ± 3.1	34.5 ± 7.0
Female	Day -7	19-59	27.8 ± 4.57	29.5 ± 3.51	27.5 ± 3.70	34.3 ± 2.52
	Day 29		28.8 ± 3.4	30.5 ± 4.9	39.3 ± 11.3	67.3 ± 48.8
	Day 85		28 ± 2.7	27.8 ± 2.8	31.5 ± 7.0	35.5 ± 6.2
	Day 169		30.3 ± 5.4	28.8 ± 2.9	31.5 ± 5.1	35.3 ± 8.1
	Day 204		27.8 ± 4.6	26.8 ± 4.1	25.8 ± 3.3	28.8 ± 3.8
	Day 220		26.8 ± 3.3	24.3 ± 3.7	25 ± 4.7	25.5 ± 1.9
	Day 232		24.5 ± 2.6	24.3 ± 2.8	25.5 ± 2.6	24.8 ± 3.3
Male and Female	Day -7	19-59	31.8 ± 7.48	29.0 ± 2.62	30.9 ± 6.69	32.6 ± 3.60
	Day 29		34.1 ± 9.61	37.9 ± 13.1	40.3 ± 10.82	63.4 ± 55.15
	Day 85		31 ± 6.85	32.0 ± 5.73	35.6 ± 7.78	45.7 ± 22.33
	Day 169		33 ± 6.82	33.0 ± 6.02	34.8 ± 6.71	39.3 ± 19.09
	Day 204		33.4 ± 9.55	29.8 ± 5.60	30.6 ± 7.37	34.6 ± 8.83
	Day 220		30.4 ± 6.89	27.6 ± 5.50	26.8 ± 4.33	32.9 ± 6.94
	Day 232		30.3 ± 10.08	27.8 ± 4.68	29.0 ± 4.60	30.4 ± 7.48
ALT/AST (ratio)
Male	Day -7
	Day 29		1.19 ± 0.24	1.35 ± 0.31	1.12 ± 0.19	1.47 ± 0.49
	Day 85		1.16 ± 0.15	1.07 ± 0.06	1.23 ± 0.19	1.4 ± 0.26
	Day 169		1.26 ± 0.27	1.13 ± 0.12	1.07v0.30	1.06 ± 0.36
	Day 204		1.26 ± 0.28	1.05 ± 0.15	1.08 ± 0.26	1 ± 0.17
	Day 220		1.15 ± 0.23	1.07 ± 0.18	0.88 ± 0.07	1.07 ± 0.09
	Day 232		1.15 ± 0.28	0.99 ± 0.11	0.96 ± 0.19	0.96 ± 0.28
Female	Day -7
	Day 29		0.97 ± 0.10	0.85 ± 0.05	1.11 ± 0.22	1.5 ± 0.51
	Day 85		0.86 ± 0.12	0.83 ± 0.09	0.9 ± 0.13	1.07 ± 0.21
	Day 169		0.92 ± 0.20	0.77 ± 0.04	0.95 ± 0.19	1.18 ± 0.38
	Day 204		0.91 ± 0.16	0.77 ± 0.12	0.87 ± 0.17	1.05 ± 0.23
	Day 220		0.87 ± 0.14	0.75 ± 0.06	0.86 ± 0.23	0.87 ± 0.16
	Day 232		0.87 ± 0.11	0.78 ± 0.09	0.72 ± 0.11	0.86 ± 0.27
Anion Gap (mEq/L)
Male	Day -7
	Day 29		16.1 ± 1.9	16.2 ± 0.5	18.2 ± 1.4	16.9 ± 2.3
	Day 85		13.5 ± 0.8	14.4 ± 0.8	13.5 ± 0.7	13.8 ± 2.5
	Day 169		13.6 ± 1.4	14.4 ± 1,5	13.9 ± 1.8	12.8 ± 5.8
	Day 204		12.1 ± 1.1	13 ± 1.2	13.1 ± 0.6	13.9 ± 2.3
	Day 220		13.4 ± 1.6	13.5 ± 1.7	14 ± 0.6	14.3 ± 1.6
	Day 232		12.9 ± 0.6	14.1 ± 1.8	14.8 ± 1.1	14.5 ± 1.9
Female	Day -7
	Day 29		15.8 ± 1.2	16.3 ± 1.4	16.8 ± 2.5	17.7 ± 3.8
	Day 85		13.8 ± 1.0	14.4 ± 1.3	14.7 ± 1.1	14.8 ± 0.7
	Day 169		14.5 ± 2.1	15.6 ± 2.0	14.9 ± 2.2	15 ± 1.0
	Day 204		13 ± 1.1	13.8 ± 0.9	14.5 ± 1.0	13.6 ± 1.0
	Day 220		12.1 ± 0.8	13 ± 0.8	12.6 ± 1.0	13.2 ± 0.9
	Day 232		14.2 ± 0.7	12.4 ± 1.3	15.3 ± 2.1	14.4 ± 1.0
Aspartate Aminotransferase (AST) (U/L)
Male	Day -7	21-47	32.5 ± 3.70	29.8 ± 5.62	33.8 ± 3.86	33.8 ± 6.40
	Day 29		33 ± 3.4	33.3 ± 4.11	36.8 ± 8.5	47.5 ± 26.2
	Day 85		29 ± 4.3	33.8 ± 3.86	32.5 ± 5.1	37.5 ± 15.3
	Day 169		28.5 ± 3.7	33 ± 2.71	38.5 ± 16.4	41.8 ± 12.7
	Day 204		30.8 ± 2.1	31.3 ± 2.99	33.3 ± 5.3	40.3 ± 6.3
	Day 220		29.5 ± 3.9	29.3 ± 3.69	32.3 ± 1.7	35.8 ± 4.3
	Day 232		30.8 ± 4.8	31.5 ± 1.29	34.5 ± 5.4	37 ± 6.2
Female	Day -7	20-46	27.5 ± 1.29	32.2 ± 4.99	32.5 ± 7.42	30.7 ± 6.51
	Day 29		29.8 ± 4.2	36 ± 5.35	35.3 ± 6.3	42 ± 15.8
	Day 85		32.8 ± 5.0	33.8 ± 6.29	34.8 ± 3.8	33.5 ± 4.5
	Day 169		34.3 ± 9.6	37.3 ± 4.99	33.8 ± 5.4	31.5 ± 8.1
	Day 204		30.8 ± 3.8	35 ± 2.83	30 ± 2.4	28.3 ± 6.2
	Day 220		30.8 ± 2.4	32.5 ± 3.79	29.5 ± 2.9	30 ± 4.3
	Day 232		28.5 ± 3.9	31.3 ± 3.20	35.8 ± 4.7	29.8 ± 5.1
Male and Female	Day -7	20-47	30.0 ± 3.7	31.0 ± 5.10	33.1 ± 5.51	32.4 ± 6.11
	Day 29		31.4 ± 3.93	34.6 ± 4.66	36.0 ± 6.99	42.1 ± 20.35
	Day 85		30.9 ± 4.76	33.8 ± 4.83	33.6 ± 4.31	35.0 ± 11.4
	Day 169		31.4 ± 7.42	35.1 ± 4.36	36.1 ± 11.58	37.1 ± 12.06
	Day 204		30.8 ± 2.82	33.1 ± 3.36	31.6 ± 4.17	35.0 ± 9.04
	Day 220		30.1 ± 3.04	30.9 ± 3.87	30.9 ± 2.64	33.3 ± 5.28
	Day 232		29.6 ± 4.21	31.4 ± 2.26	35.1 ± 4.76	34.0 ± 6.81
Bile acids (umol/L)
Male	Day -7	No reference range	0.45 ± 0.342	0.48 ± 0.330	0.53 ± 0.206	1.48 ± 1.287
	Day 29		2.58 ± 2.40	1.53 ± 1.184	5.48 ± 4.35	0.7 ± 0.40
	Day 85		0.93 ± 0.53	4.83 ± 7.745	2.33 ± 2.49	1.88 ± 2.37
	Day 169		0.9 ± 0.80	6.4 ± 11.404	0.65 ± 0.30	2.65 ± 2.89
	Day 204		1.63 ± 2.25	6.2 ± 7.974	2.08 ± 2.36	3.88 ± 6.16
	Day 220		0.5 ± 0.00	1.33 ± 0.842	0.78 ± 0.55	1.23 ± 1.45
	Day 232		1.4 ± 1.15	6.8 ± 12.600	0.63 ± 0.25	1.08 ± 0.80
Female	Day -7		0.63 ± 0.377	0.78 ± 0.763	0.80 ± 0.572	1.67 ± 2.466
	Day 29		1.05 ± 0.80	2.8 ± 3.301	2.5 ± 2.31	1.15 ± 1.30
	Day 85		2.58 ± 2.57	1.43 ± 1.850	2.85 ± 4.00	1.28 ± 0.57
	Day 169		0.75 ± 0.50	2.23 ± 2.881	5.45 ± 5.47	3.2 ± 3.77
	Day 204		2.23 ± 2.11	0.73 ± 0.450	8.9 ± 14.94	2.3 ± 1.70
	Day 220		1.5 ± 0.43	4.85 ± 7.187	1 ± 0.58	1.1 ± 0.90
	Day 232		2.63 ± 0.82	1.5 ± 1.327	10.6 ± 12.72	2.23 ± 2.06
Male and Female	Day -7		0.54 ± 0.346	0.63 ± 0.568	0.66 ± 0.424	1.56 ± 1.693
	Day 29		1.81 ± 1.844	2.16 ± 2.395	3.99 ± 3.595	0.61 ± 0.302
	Day 85		1.75 ± 1.933	3.13 ± 5.521	2.59 ± 3.098	1.63 ± 1.749
	Day 169		0.83 ± 0.623	4.31 ± 8.017	3.05 ± 4.407	2.13 ± 2.336
	Day 204		1.93 ± 2.044	3.46 ± 5.992	5.49 ± 10.552	2.89 ± 4.571
	Day 220		1.00 ± 0.605	3.09 ± 5.098	0.89 ± 0.538	0.99 ± 1.081
	Day 232		2.01 ± 1.132	4.15 ± 8.765	5.61 ± 9.888	1.16 ± 0.787
Calcium (mg/dL)
Male	Day -7	9.5-10.9	10.03 ± 0.340	10.15 ± 0.173	10.05 ± 0.191	10.13 ± 0.330
	Day 29		10.03 ± 0.39	9.95 ± 0.370	10.05 ± 0.30	9.7 ± 0.48
	Day 85		9.93 ± 0.39	10.33 ± 0.171	10.2 ± 0.50	9.6 ± 0.42
	Day 169		9.98 ± 0.19	10.38 ± 0.171	10.1 ± 0.14	9.88 ± 0.34
	Day 204		9.73 ± 0.21	10.13 ± 0.096	10.03 ± 0.05	9.88 ± 0.17
	Day 220		9.65 ± 0.24	9.88 ± 0.096	9.7 ± 0.08	9.73 ± 0.24
	Day 232		9.6 ± 0.14	9.98 ± 0.275	9.95 ± 0.17	9.68 ± 0.29
Female	Day -7	9.4-11	10.10 ± 0.216	9.95 ± 0.129	9.80 ± 0.183	10.17 ± 0.153
	Day 29		9.7 ± 0.22	9.58 ± 0.512	9.78 ± 0.35	9.83 ± 0.19
	Day 85		10.13 ± 0.40	10.05 ± 0.289	10.08 ± 0.33	10.13 ± 0.25
	Day 169		9.9 ± 0.14	9.9 ± 0.416	9.88 ± 0.40	10 ± 0.18
	Day 204		9.58 ± 0.21	9.73 ± 0.340	9.7 ± 0.16	9.7 ± 0.14
	Day 220		9.85 ± 0.21	9.65 ± 0.265	9.68 ± 0.53	9.85 ± 0.19
	Day 232		9.55 ± 0.24	9.5 ± 0.316	9.7 ± 0.32	9.8 ± 0.26
Male and Female	Day -7	9.4-11.0	10.06 ± 0.267	10.05 ± 0.177	9.93 ± 0.219	10.14 ± 0.251
	Day 29		9.86 ± 0.338	9.76 ± 0.460	9.91 ± 0.336	9.77 ± 0.373
	Day 85		10.03 ± 0.381	10.19 ± 0.264	10.14 ± 0.396	9.77 ± 0.368
	Day 169		9.94 ± 0.160	10.14 ± 0.389	9.99 ± 0.304	9.94 ± 0.282
	Day 204		9.65 ± 0.207	9.93 ± 0.315	9.86 ± 0.207	9.80 ± 0.183
	Day 220		9.75 ± 0.233	9.76 ± 0.220	9.69 ± 0.348	9.76 ± 0.207
	Day 232		9.58 ± 0.183	9.74 ± 0.374	9.83 ± 0.271	9.71 ± 0.273
Calcium / Creatinine
Male	Day -7
	Day 29		16.88 ± 1.70	14.82	17.24 ± 3.46	17.14 ± 2.30
	Day 85		16.74 ± 1.93	15.38	17.8 ± 4.61	17.58 ± 1.81
	Day 169		15.43 ± 1.27	14.59	16 ± 3.13	16.63 ± 1.73
	Day 204		15.04 ± 1.14	14.15	15.75 ± 2.83	15.28 ± 1.34
	Day 220		14.92 ± 1.20	13.81	15.81 ± 2.54	15.63 ± 1.25
	Day 232		14.85 ± 1.25	14.38	15.64 ± 2.91	14.95 ± 1.07
Female	Day -7
	Day 29		16.98 ± 1.66	16.74	17.85 ± 4.41	17.99 ± 1.64
	Day 85		20.25 ± 0.81	18.39	20.56 ± 3.42	18.54 ± 1.72
	Day 169		17.33 ± 1.79	16.89	18.05 ± 4.59	17.52 ± 1.93
	Day 204		16.76 ± 1.66	16.39	16.39 ± 2.20	18.58 ± 1.39
	Day 220		18.06 ± 1.94	16.86	18.31 ± 4.38	18.08 ± 2.22
	Day 232		16.69 ± 1.30	15.43	16.37 ± 2.00	17.13 ± 1.28
Calcium / Phosphorus
Male	Day -7
	Day 29		2.46 ± 0.20	2.66	2.5 ± 0.31	2.62 ± 0.07
	Day 85		2.69 ± 0.19	2.76	2.89 ± 0.16	2.87 ± 0.32
	Day 169		3.17 ± 0.05	3.12	3.34 ± 0.36	3.23 ± 0.27
	Day 204		2.8 ± 0.04	2.74	3.15 ± 0.29	2.89 ± 0.31
	Day 220		2.97 ± .33	3.28	3.31 ± 0.28	3.09 ± 0.17
	Day 232		3.2 ± 0.13	3.29	3.41 ± 0.15	3.29 ± 0.42
Female	Day -7
	Day 29		2.82 ± 0.24	2.63	2.63 ± 0.25	2.75 ± 0.40
	Day 85		3.04 ± 0.20	2.95	2.69 ± 0.30	3.08 ± 0.18
	Day 169		3.47 ± 0.35	2.98	3.08 ± 0.21	3.43 ± 0.86
	Day 204		2.99 ± 0.31	3.12	2.79 ± 0.67	3.06 ± 0.76
	Day 220		3.31 ± 0.65	2.84	2.89 ± 0.39	3.09 ± 0.41
	Day 232		3.58 ± 0.43	3.53	2.89 ± 0.48	3.3 ± 0.34
Cholesterol (mg/dL)
Male	Day -7	104-196	140.3 ± 28.30	172.5 ± 9.47	147.0 ± 25.56	151.8 ± 27.78
	Day 29		142 ± 29.4	160.8 ± 26.16	142.3 ± 24.4	148.5 ± 39.1
	Day 85		150.5 ± 28.1	158 ± 18.57	133.8 ± 23.2	148.3 ± 38.4
	Day 169		146.3 ± 24.8	159.8 ± 26.70	135.3 ± 27.6	143 ± 22.1
	Day 204		148.3 ± 26.2	169.5 ± 30.51	151.3 ± 27.5	156.8 ± 36.9
	Day 220		147.8 ± 27.7	168.8 ± 29.03	143.5 ± 26.0	148.8 ± 30.8
	Day 232		146.5 ± 22.2	163.5 ± 19.23	146 ± 25.1	144.3 ± 25.1
Female	Day -7	108-252	178.5 ± 53.87	155.3 ± 21.00	195.0 ± 53.45	158.7 ± 26.50
	Day 29		174.8 ± 16.5	148.5 ± 33.31	173 ± 19.4	168.5 ± 39.3
	Day 85		212.5 ± 14.5	158.5 ± 41.51	198.3 ± 24.7	170.5 ± 28.4
	Day 169		180.8 ± 39.4	140 ± 29.29	182.3 ± 27.4	166 ± 26.5
	Day 204		202.8 ± 42.6	164 ± 27.07	205.3 ± 39.1	194.5 ± 10.7
	Day 220		216.3 ± 46.7	170.8 ± 17.71	218.3 ± 34.2	210.3 ± 40.0
	Day 232		217 ± 39.5	158.8 ± 17.78	219.5 ± 28.9	214.5 ± 60.8
Male and Female	Day -7	104-252	159.4 ± 44.78	163.9 ± 17.68	171.0 ± 46.50	154.7 ± 25.17
	Day 29		158.4 ± 28.19	154.6 ± 28.49	157.6 ± 26.20	149.6 ± 30.48
	Day 85		181.5 ± 39.07	158.3 ± 29.77	166.0 ± 40.98	161.0 ± 35.78
	Day 169		163.5 ± 35.61	149.9 ± 28.01	158.8 ± 35.79	153.9 ± 27.72
	Day 204		175.5 ± 43.84	166.8 ± 26.86	178.3 ± 42.56	173.0 ± 33.91
	Day 220		182.0 ± 51.03	169.8 ± 22.29	180.9 ± 48.88	168.1 ± 36.49
	Day 232		181.8 ± 47.98	161.1 ± 17.33	182.8 ± 46.60	168.6 ± 52.18
Creatine Kinase (U/L)
Male	Day -7	86-458	208.5 ± 58.20	166.3 ± 48.04	217.8 ± 41.26	191.8 ± 70.44
	Day 29		162.3 ± 40.4	127.8 ± 26.32	153 ± 39.7	123 ± 36.0
	Day 85		179 ± 65.6	179 ± 103.75	132.3 ± 41.4	122.3 ± 31.4
	Day 169		121.5 ± 45.9	138 ± 52.58	230.8 ± 250.9	187.8 ± 113.0
	Day 204		139.3 ± 30.3	124.3 ± 23.89	110.8 ± 12.0	200.3 ± 91.8
	Day 220		183.3 ± 62.3	114.5 ± 18.48	132 ± 33.1	136 ± 22.5
	Day 232		164.8 ± 52.8	159.8 ± 29.53	205.3 ± 67.8	213.3 ± 129.1
Female	Day -7	81-423	153.3 ± 12.69	157.8 ± 19.05	202.0 ± 86.52	214.7 ± 109.45
	Day 29		149.8 ± 27.8	160.3 ± 72.00	139.8 ± 9.7	229.3 ± 144.2
	Day 85		327.3 ± 229.3	167.3 ± 29.01	256 ± 215.6	188.3 ± 48.8
	Day 169		240.5 ± 162.7	174 ± 62.94	134.5 ± 31.4	162.8 ± 72.5
	Day 204		144.3 ± 40.4	185.5 ± 103.25	123.8 ± 21.5	128.5 ± 18.6
	Day 220		130 ± 50.4	146.3 ± 49.48	173.3 ± 91.8	190.8 ± 35.6
	Day 232		154.5 ± 43.3	168 ± 76.58	248.8 ± 138.9	184 ± 57.9
Male and Female	Day -7	81-458	180.9 ± 48.92	162.0 ± 34.14	209.9 ± 63.31	201.6 ± 81.39
	Day 29		156.0 ± 32.81	144.0 ± 53.11	146.4 ± 27.67	179.9 ± 121.18
	Day 85		253.1 ± 175.1	173.1 ± 70.81	194.1 ± 158.19	140.6 ± 33.52
	Day 169		181.0 ± 127.65	156.0 ± 57.03	182.6 ± 173.33	183.0 ± 93.04
	Day 204		141.8 ± 33.20	154.9 ± 76.72	117.3 ± 17.58	168.6 ± 77.06
	Day 220		156.6 ± 59.67	130.4 ± 38.52	152.6 ± 67.58	155.6 ± 36.31
	Day 232		159.6 ± 45.06	163.9 ± 53.91	227.0 ± 103.84	207.1 ± 98.05
Chloride (mEq/L)
Male	Day -7	110-117	115.0 ± 1.41	115.3 ± 1.89	114.5 ± 1.29	115.3 ± 1.50
	Day 29		115 ± 1.8	116.5 ± 1.29	116 ± 1.6	116.8 ± 2.1
	Day 85		115.8 ± 1.7	115.3 ± 2.06	115 ± 1.2	115.3 ± 1.5
	Day 169		113.3 ± 1.5	114.5 ± 1.29	114.3 ± 1.0	115.3 ± 2.2
	Day 204		116.3 ± 1.5	116.8 ± 1.26	116 ± 0.8	117 ± 1.4
	Day 220		113.3 ± 1.0	114.5 ± 1.73	113.3 ± 1.0	114.8 ± 1.3
	Day 232		115.8 ± 2.2	116.5 ± 1.91	115.8 ± 1.0	117 ± 1.4
Female	Day -7	109-116	115.0 ± 1.15	114.8 ± 1.50	115.3 ± 1.71	115.3 ± 1.53
	Day 29		117 ± 1.2	116.8 ± 1.89	115.8 ± 1.7	115.8 ± 1.0
	Day 85		116.8 ± 1.7	116.3 ± 0.96	114.5 ± 2.4	113.8 ± 1.3
	Day 169		115.8 ± 1.0	115.5 ± 1.29	114 ± 2.9	112.3 ± 1.5
	Day 204		116.5 ± 1.3	116.5 ± 1.00	116.3 ± 1.5	114.8 ± 0.5
	Day 220		113.8 ± 1.0	113.8 ± 1.26	113.5 ± 1.3	112.8 ± 1.9
	Day 232		115.3 ± 1.0	116.3 ± 0.96	115.3 ± 2.6	114 ± 2.2
Male and Female	Day -7	109-117	115.0 ± 1.20	115.0 ± 1.60	114.9 ± 1.46	115.3 ± 1.38
	Day 29		116.0 ± 1.77	116.6 ± 1.51	115.9 ± 1.55	116.4 ± 1.62
	Day 85		116.3 ± 1.67	115.8 ± 1.58	114.8 ± 1.75	114.9 ± 1.21
	Day 169		114.5 ± 1.77	115.0 ± 1.31	114.1 ± 2.03	114.3 ± 1.98
	Day 204		116.4 ± 1.30	116.6 ± 1.06	116.1 ± 1.13	116.0 ± 1.63
	Day 220		113.5 ± 0.93	114.1 ± 1.46	113.4 ± 1.06	114.3 ± 1.11
	Day 232		115.5 ± 1.60	116.4 ± 1.41	115.5 ± 1.85	116.1 ± 1.57
Bicarbonate (mEq/L)
Male	Day -7	No reference range	23.3 ± 2.50	21.0 ± 3.37	22.8 ± 1.26	22.8 ± 3.10
	Day 29		21.8 ± 1.0	20.3 ± 0.96	18.8 ± 1.5	19 ± 2.4
	Day 85		22 ± 0.8	22.3 ± 2.50	22.5 ± 1.3	22.3 ± 3.3
	Day 169		23 ± 1.2	21.3 ± 1.50	20.8 ± 1.3	22.3 ± 6.0
	Day 204		22.3 ± 0.5	21.8 ± 2.06	21.5 ± 1.3	19.8 ± 2.5
	Day 220		23.5 ± 0.6	22.5 ± 2.38	22.3 ± 1.0	21.3 ± 2.9
	Day 232		22.8 ± 0.5	21 ± 2.94	20.5 ± 1.0	19.8 ± 3.1
Female	Day -7		24.5 ± 5.32	23.8 ± 3.86	20.5 ± 2.52	21.0 ± 2.65
	Day 29		20.8 ± 1.5	19.3 ± 1.26	20 ± 3.6	20 ± 3.2
	Day 85		20.5 ± 1.3	20.5 ± 2.38	20.8 ± 2.9	22.3 ± 0.5
	Day 169		21 ± 2.4	19.5 ± 1.73	22.5 ± 2.1	22.8 ± 0.5
	Day 204		21.5 ± 1.3	21.3 ± 0.96	20.3 ± 3.6	22.8 ± 1.7
	Day 220		23.5 ± 0.6	21.5 ± 1.29	22.3 ± 2.2	23.3 ± 1.7
	Day 232		21.3 ± 1.0	22.3 ± 1.71	20.3 ± 3.1	22.3 ± 1.7
Male and Female	Day -7		23.9 ± 3.91	22.4 ± 3.66	21.6 ± 2.20	22.0 ± 2.83
	Day 29		21.3 ± 1.28	19.8 ± 1.16	19.4 ± 2.62	19.9 ± 2.67
	Day 85		21.3 ± 1.28	21.4 ± 2.45	21.6 ± 2.26	22.1 ± 2.34
	Day 169		22.0 ± 2.07	20.4 ± 1.77	21.6 ± 1.85	22.4 ± 4.28
	Day 204		21.9 ± 0.99	21.5 ± 1.51	20.9 ± 2.59	21.3 ± 2.75
	Day 220		23.5 ± 0.53	22.0 ± 1.85	22.3 ± 1.58	21.9 ± 2.34
	Day 232		22.0 ± 1.07	21.6 ± 2.33	20.4 ± 2.13	20.6 ± 2.57
Creatinine (mg/dL)
Male	Day -7	0.5-0.8	0.60 ± 0.082	0.68 ± 0.050	0.60 ± 0.082	0.68 ± 0.050
	Day 29		0.6 ± 0.08	0.68 ± 0.050	0.6 ± 0.12	0.58 ± 0.10
	Day 85		0.6 ± 0.08	0.68 ± 0.050	0.6 ± 0.14	0.55 ± 0.06
	Day 169		0.65 ± 0.06	0.73 ± 0.126	0.65 ± 0.13	0.6 ± 0.08
	Day 204		0.65 ± 0.06	0.72 ± 0.096	0.65 ± 0.10	0.65 ± 0.06
	Day 220		0.65 ± 0.06	0.73 ± 0.096	0.630.10	0.63 ± 0.05
	Day 232		0.65 ± 0.06	0.7 ± 0.082	0.65 ± 0.10	0.65 ± 0.06
Female	Day -7	0.4-0.8	0.55 ± 0.058	0.58 ± 0.050	0.60 ± 0.082	0.57 ± 0.058
	Day 29		0.58 ± 0.05	0.58 ± 0.050	0.58 ± 0.15	0.55 ± 0.06
	Day 85		0	0.55 ± 0.058	0.5 ± 0.08	0.55 ± 0.06
	Day 169		0.58 ± 0.05	0.6 ± 0.115	0.58 ± 0.15	0.58 ± 0.05
	Day 204		0.58 ± 0.05	0.6 ± 0.082	0.6 ± 0.08	0.53 ± 0.05
	Day 220		0.55 ± 0.06	0.58 ± 0.050	0.55 ± 0.13	0.55 ± 0.06
	Day 232		0.58 ± 0.05	0.63 ± 0.096	0.6 ± 0.08	0.58 ± 0.05
Male and Female	Day -7	0.4-0.8	0.58 ± 0.0171	0.63 ± 0.071	0.60 ± 0.076	0.63 ± 0.076
	Day 29		0.59 ± 0.064	0.63 ± 0.071	0.59 ± 0.125	0.57 ± 0.076
	Day 85		0.55 ± 0.076	0.61 ± 0.083	0.55 ± 0.120	0.54 ± 0.053
	Day 169		0.61 ± 0.064	0.66 ± 0.130	0.61 ± 0.136	0.59 ± 0.069
	Day 204		0.61 ± 0.064	0.66 ± 0.106	0.63 ± 0.089	0.60 ± 0.082
	Day 220		0.60 ± 0.076	0.65 ± 0.107	0.59 ± 0.113	0.60 ± 0.058
	Day 232		0.61 ± 0.064	0.66 ± 0.092	0.63 ± 0.089	0.61 ± 0.069
Gamma Glutamyl Tansferase (GGT) (U/L)
Male	Day -7	0-4	0.0 ± 0.0	0.0 ± 0.0	0.0 ± 0.0	0.0 ± 0.0
	Day 29		0.0 ± 0.0	0.0 ± 0.0	0.0 ± 0.0	0.0 ± 0.0
	Day 85		0.0 ± 0.0	0.0 ± 0.0	0.0 ± 0.0	0.0 ± 0.0
	Day 169		0.0 ± 0.0	0.0 ± 0.0	0.0 ± 0.0	0.0 ± 0.0
	Day 204		0.0 ± 0.0	0.0 ± 0.0	0.0 ± 0.0	0.0 ± 0.0
	Day 220		0.0 ± 0.0	0.0 ± 0.0	0.0 ± 0.0	0.0 ± 0.0
	Day 232		0.0 ± 0.0	0.0 ± 0.0	0.0 ± 0.0	0.0 ± 0.0
Female	Day -7	0-4	0.0 ± 0.0	0.0 ± 0.0	0.0 ± 0.0	0.0 ± 0.0
	Day 29		0.0 ± 0.0	0.0 ± 0.0	0.0 ± 0.0	0.0 ± 0.0
	Day 85		0.0 ± 0.0	0.0 ± 0.0	0.0 ± 0.0	0.0 ± 0.0
	Day 169		0.0 ± 0.0	0.0 ± 0.0	0.0 ± 0.0	0.0 ± 0.0
	Day 204		0.0 ± 0.0	0.0 ± 0.0	0.0 ± 0.0	0.0 ± 0.0
	Day 220		0.0 ± 0.0	0.0 ± 0.0	0.0 ± 0.0	0.0 ± 0.0
	Day 232		0.0 ± 0.0	0.0 ± 0.0	0.0 ± 0.0	0.0 ± 0.0
Male and Female	Day -7	0.0-4.0	0.0 ± 0.0	0.0 ± 0.0	0.0 ± 0.0	0.0 ± 0.0
	Day 29		0.0 ± 0.0	0.0 ± 0.0	0.0 ± 0.0	0.0 ± 0.0
	Day 85		0.0 ± 0.0	0.0 ± 0.0	0.0 ± 0.0	0.0 ± 0.0
	Day 169		0.0 ± 0.0	0.0 ± 0.0	0.0 ± 0.0	0.0 ± 0.0
	Day 204		0.0 ± 0.0	0.0 ± 0.0	0.0 ± 0.0	0.0 ± 0.0
	Day 220		0.0 ± 0.0	0.0 ± 0.0	0.0 ± 0.0	0.0 ± 0.0
	Day 232		0.0 ± 0.0	0.0 ± 0.0	0.0 ± 0.0	0.0 ± 0.0
Globulin (g/dL)
Male	Day -7	1.9-2.9	2.10 ± 0.141	2.15 ± 0.129	1.93 ± 0.427	2.18 ± 0.250
	Day 29		2.18 ± 0.21	2.23 ± 0.30	2.33 ± 0.32	2.65 ± 0.30
	Day 85		2.28 ± 0.10	2.43 ± 0.33	2.53 ± 0.25	2.9 ± 0.36
	Day 169		2.43 ± 0.10	2.43 ± 0.41	2.45 ± 0.24	2.85 ± 0.41
	Day 204		2.48 ± 0.13	2.6 ± 0.24	2.6 ± 0.14	2.85 ± 0.35
	Day 220		2.2 ± 0.18	2.25 ± 0.33	2.23 ± 0.10	2.43 ± 0.21
	Day 232		2.5 ± 0.14	2.58 ± 0.31	2.48 ± 0.22	2.75 ± 0.17
Female	Day -7	1.7-2.7	2.03 ± 0.287	2.25 ± 0.342	2.08 ± 0.096	2.23 ± 0.115
	Day 29		1.98 ± 0.19	2.35 ± 0.33	2.48 ± 0.43	2.53 ± 0.22
	Day 85		2.13 ± 0.22	2.85 ± 0.69	2.65 ± 0.25	2.6 ± 0.18
	Day 169		2.3 ± 0.37	2.7 ± 0.55	2.63 ± 0.34	2.73 ± 0.15
	Day 204		2.23 ± 0.17	2.78 ± 0.49	2.55 ± 0.25	2.7 ± 0.14
	Day 220		1.98 ± 0.15	2.4 ± 0.41	2.2 ± 0.29	2.3 ± 0.16
	Day 232		2.3 ± 0.22	2.58 ± 0.450	2.55 ± 0.17	2.65 ± 0.26
Male and Female	Day -7	1.7-2.9	2.06 ± 0.213	2.20 ± 0.245	2.00 ± 0.298	2.20 ± 0.191
	Day 29		2.08 ± 0.212	2.29 ± 0.300	2.40 ± 0.363	2.56 ± 0.257
	Day 85		2.20 ± 0.177	2.64 ± 0.548	2.59 ± 0.242	2.79 ± 0.313
	Day 169		2.36 ± 0.262	2.56 ± 0.472	2.54 ± 0.288	2.77 ± 0.315
	Day 204		2.35 ± 0.193	2.69 ± 0.372	2.58 ± 0.191	2.77 ± 0.281
	Day 220		2.09 ± 0.196	2.33 ± 0.354	2.21 ± 0.203	2.37 ± 0.198
	Day 232		2.40 ± 0.200	2.58 ± 0.358	2.51 ± 0.189	2.70 ± 0.231
Glucose (mg/dL)
Male	Day -7	69-100	82.3 ± 10.72	87.8 ± 6.40	83.0 ± 6.58	87.0 ± 6.32
	Day 29		86.5 ± 11.1	83.3 ± 10.9	82.8 ± 5.3	84 ± 14.4
	Day 85		90.8 ± 8.8	88.8 ± 7.9	80.3 ± 8.4	88.5 ± 5.9
	Day 169		86.5 ± 9.8	78.5 ± 3.7	78.3 ± 7.7	78.3 ± 9.6
	Day 204		81.3 ± 7.3	78 ± 5.6	79 ± 8.0	79.8 ± 3.9
	Day 220		81 ± 10.8	85.8 ± 10.0	81 ± 3.7	92.5 ± 3.4
	Day 232		85.3 ± 10.1	82.3 ± 4.1	79.3 ± 8.1	84.5 ± 7.0
Female	Day -7	67-101	94.0 ± 2.00	87.8 ± 5.56	92.3 ± 6.99	86.3 ± 8.39
	Day 29		94 ± 2.9	88.3 ± 10.5	87.5 ± 7.3	75 ± 20.1
	Day 85		98.8 ± 3.9	97.5 ± 5.3	92.5 ± 8.5	84.3 ± 11.7
	Day 169		95 ± 4.5	87.5 ± 7.1	82.8 ± 4.6	78 ± 12.0
	Day 204		89.8 ± 2.6	84.8 ± 4.6	87.5 ± 8.4	79.8 ± 6.9
	Day 220		94.3 ± 3.0	88 ± 3.7	88.8 ± 7.2	84 ± 7.8
	Day 232		93.3 ± 3.9	90.3 ± 8.5	87.3 ± 3.2	85.5 ± 4.8
Male and Female	Day -7	67-101	88.1 ± 9.51	87.8 ± 5.55	87.6 ± 8.00	86.7 ± 6.60
	Day 29		90.3 ± 8.51	85.8 ± 10.28	85.1 ± 6.45	83.9 ± 12.48
	Day 85		94.8 ± 7.61	93.1 ± 7.79	86.4 ± 10.20	87.7 ± 8.65
	Day 169		90.8 ± 8.41	83.0 ± 7.13	80.5 ± 6.35	80.0 ± 9.24
	Day 204		85.5 ± 6.80	81.4 ± 5.97	83.3 ± 8.86	80.1 ± 5.49
	Day 220		87.6 ± 10.21	86.9 ± 7.12	84.9 ± 6.75	89.4 ± 6.90
	Day 232		89.3 ± 8.31	86.3 ± 7.54	83.3 ± 7.11	85.6 ± 5.77
Potassium (mEq/L)
Male	Day -7	4-4.9	4.38 ± 0.050	4.23 ± 0.263	4.38 ± 0.096	4.50 ± 0.271
	Day 29		4.6 ± 0.14	4.4 ± 0.42	4.4 ± 0.14	4.38 ± 0.28
	Day 85		4.45 ± 0.06	4.35 ± 0.24	4.5 ± 0.14	4.5 ± 0.14
	Day 169		4.38 ± 0.17	4.35 ± 0.24	4.4 ± 0.23	4.33 ± 0.31
	Day 204		4.35 ± 0.24	4.28 ± 0.21	4.38 ± 0.17	4.65 ± 0.42
	Day 220		4.35 ± 0.24	4.28 ± 0.19	4.45 ± 0.13	4.55 ± 0.24
	Day 232		4.35 ± 0.13	4.35 ± 0.44	4.55 ± 0.21	4.7 ± 0.32
Female	Day -7	4-4.8	4.30 ± 0.245	4.30 ± 0.082	4.23 ± 0.263	4.20 ± 0.100
	Day 29		4.25 ± 0.24	4.58 ± 0.22	4.28 ± 0.13	4.15 ± 0.17
	Day 85		4.3 ± 0.16	4.4 ± 0.14	4.23 ± 0.19	4.28 ± 0.28
	Day 169		4.25 ± 0.25	4.38 ± 0.17	4.4 ± 0.26	4.25 ± 0.21
	Day 204		4.25 ± 0.21	4.28 ± 0.15	4.5 ± 0.22	4.33 ± 0.22
	Day 220		4.1 ± 0.14	4.23 ± 0.21	4.35 ± 0.10	4.2 ± 0.18
	Day 232		4.23 ± 0.15	4.35 ± 0.13	4.5 ± 0.22	4.43 ± 0.19
Male and Female	Day -7	4.0-4.9	4.34 ± 0.169	4.26 ± 0.185	4.30 ± 0.200	4.37 ± 0.256
	Day 29		4.43 ± 0.260	4.49 ± 0.327	4.34 ± 0.141	4.29 ± 0.254
	Day 85		4.38 ± 0.139	4.38 ± 0.183	4.36 ± 0.213	4.43 ± 0.221
	Day 169		4.31 ± 0.210	4.36 ± 0.192	4.40 ± 0.227	4.30 ± 0.265
	Day 204		4.30 ± 0.214	4.28 ± 0.167	4.44 ± 0.192	4.47 ± 0.382
	Day 220		4.23 ± 0.225	4.25 ± 0.185	4.40 ± 0.120	4.41 ± 0.267
	Day 232		4.29 ± 0.146	4.35 ± 0.298	4.53 ± 0.198	4.60 ± 0.283
Lactate Dehydrogenase (U/L)
Male	Day -7	40-303	222.0 ± 54.01	158.0 ± 104.13	222.0 ± 60.73	176.0 ± 130.09
	Day 29		176 ± 95.2	97.5 ± 29.5	154.3 ± 50.8	120.3 ± 58.4
	Day 85		175.3 ± 115.7	72.3 ± 38.1	88.3 ± 28.9	79 ± 80.0
	Day 169		106.3 ± 77.2	97 ± 36.8	284.3 ± 384.5	207 ± 183.9
	Day 204		140.3 ± 42.5	74.5 ± 4.7	96.5 ± 25.7	148.3 ± 41.9
	Day 220		184.3 ± 54.8	76 ± 37.7	128.8 ± 35.2	113.3 ± 67.3
	Day 232		171 ± 113.2	116 ± 14.9	160 ± 58.0	164 ± 83.2
Female	Day -7	52-176	121.0 ± 27.53	121.5 ± 48.06	219.0 ± 126.03	157.3 ± 66.02
	Day 29		117.8 ± 28.1	114.8 ± 85.1	138.3 ± 30.9	172.8 ± 79.2
	Day 85		152.3 ± 21.4	169.8 ± 73.6	125.5 ± 20.2	128.3 ± 27.1
	Day 169		233 ± 193.2	172 ± 110.7	114.8 ± 39.0	110.5 ± 47.0
	Day 204		96.8 ± 25.0	96.5 ± 38.1	84 ± 26.1	89.3 ± 24.5
	Day 220		97 ± 46.0	116.8 ± 54.8	128.8 ± 50.1	139 ± 35.7
	Day 232		111 ± 29.2	107.5 ± 77.5	277 ± 164.4	141.5 ± 12.3
Male and Female	Day -7	40-303	171.5 ± 67.00	139.8 ± 77.57	220.5 ± 91.60	168.0 ± 100.07
	Day 29		146.9 ± 72.04	106.1 ± 59.68	146.3 ± 39.83	127.6 ± 49.18
	Day 85		163.8 ± 77.99	121.0 ± 75.23	106.9 ± 30.47	95.7 ± 61.59
	Day 169		169.6 ± 152.13	134.5 ± 86.27	199.5 ± 268.72	155.7 ± 145.04
	Day 204		118.5 ± 39.79	85.5 ± 27.76	90.3 ± 24.80	118.3 ± 48.32
	Day 220		140.6 ± 66.10	96.4 ± 48.69	128.8 ± 40.44	122.7 ± 54.94
	Day 232		141.0 ± 82.99	111.8 ± 51.84	218.5 ± 130.12	152.6 ± 60.87
Sodium (mEq/L)
Male	Day -7	145-150	147.3 ± 0.50	148.0 ± 0.82	146.3 ± 0.96	147.3 ± 0.50
	Day 29		148.3 ± 1.3	148.5 ± 1.3	148.5 ± 1.3	148.3 ± 1.5
	Day 85		146.8 ± 1.0	147.5 ± 1.3	146.5 ± 0.6	146.8 ± 1.3
	Day 169		145.5 ± 1.0	145.8 ± 1.3	144.5 ± 0.6	146 ± 1.6
	Day 204		146.3 ± 0.5	147.3 ± 1.0	146.3 ± 1.0	146 ± 1.4
	Day 220		145.8 ± 0.5	146.3 ± 1.7	145 ± 0.0	145.8 ± 1.0
	Day 232		147 ± 2.0	147.3 ± 1.3	146.5 ± 0.6	146.5 ± 0.6
Female	Day -7	144-150	147.3 ± 0.50	146.5 ± 0.58	146.5 ± 0.58	148.3 ± 1.15
	Day 29		149.3 ± 1.0	147.8 ± 0.5	148.3 ± 1.0	149.3 ± 0.5
	Day 85		146.8 ± 2.2	146.8 ± 1.3	145.8 ± 1.3	146.5 ± 0.6
	Day 169		147 ± 1.6	146.3 ± 1.0	147 ± 2.8	145.8 ± 1.0
	Day 204		146.8 ± 1.0	147.3 ± 1.0	146.5 ± 1.7	146.8 ± 1.0
	Day 220		145.3 ± 1.3	144 ± 1.2	144 ± 0.8	145 ± 1.2
	Day 232		146.5 ± 1.0	146.5 ± 1.0	146.3 ± 1.9	146.3 ± 1.5
Male and Female	Day -7	144-150	147.3 ± 0.46	147.3 ± 1.04	146.4 ± 0.74	147.7 ± 0.95
	Day 29		148.8 ± 1.16	148.1 ± 0.99	148.4 ± 1.06	148.7 ± 1.25
	Day 85		146.8 ± 1.58	147.1 ± 1.25	146.1 ± 0.99	146.7 ± 0.95
	Day 169		146.3 ± 1.49	146.0 ± 1.07	145.8 ± 2.31	146.0 ± 1.29
	Day 204		146.5 ± 0.76	147.3 ± 0.89	146.4 ± 1.30	146.4 ± 1.27
	Day 220		145.5 ± 0.93	145.1 ± 1.81	144.5 ± 0.76	145.6 ± 0.98
	Day 232		146.8 ± 1.49	146.9 ± 1.13	146.4 ± 1.30	146.6 ± 0.49
Na/K(serum) (mEq/L)
Male	Day -7
	Day 29		32.25 ± 0.95	34.01 ± 3.64	33.78 ± 1.10	33.98 ± 1.98
	Day 85		32.98 ± 0.42	33.99 ± 2.05	32.58 ± 1.15	32.64 ± 1.10
	Day 169		33.3 ± 1.36	33.59 ± 1.96	32.91 ± 1.73	33.91 ± 2.90
	Day 204		33.69 ± 1.80	34.51 ± 1.88	33.47 ± 1.46	31.62 ± 3.25
	Day 220		33.58 ± 1.75	34.27 ± 1.80	32.6 ± 0.95	32.1 ± 1.78
	Day 232		33.82 ± 1.40	34.13 ± 3.66	32.24 ± 1.37	31.28 ± 2.19
Female	Day -7
	Day 29		35.2 ± 2.04	32.35 ± 1.49	34.7 ± 1.17	36.01 ± 1.53
	Day 85		34.18 ± 1.74	33.37 ± 0.86	34.56 ± 1.77	34.37 ± 2.19
	Day 169		34.69 ± 2.24	33.46 ± 1.16	33.48 ± 1.68	34.35 ± 1.56
	Day 204		34.6 ± 1.91	34.48 ± 1.27	32.62 ± 1.86	34 ± 1.89
	Day 220		35.46 ± 1.29	34.14 ± 1.65	33.12 ± 0.80	34.58 ± 1.61
	Day 232		34.71 ± 1.41	33.7 ± 1.09	32.57 ± 1.86	33.1 ± 1.56
Phosphorus (mg/dL)
Male	Day -7	3.3-5.4	4.08 ± 0.150	4.23 ± 0.435	3.88 ± 0.369	4.15 ± 0.387
	Day 29		4.1 ± 0.48	3.75 ± 0.33	4.08 ± 0.54	3.7 ± 0.22
	Day 85		3.7 ± 0.16	3.75 ± 0.24	3.53 ± 0.10	3.38 ± 0.41
	Day 169		3.15 ± .10	3.35 ± 0.31	3.05 ± 0.30	3.08 ± 0.28
	Day 204		3.48 ± 0.10	3.78 ± 0.61	3.2 ± 0.29	3.45 ± 0.37
	Day 220		3.28 ± 0.29	3.05 ± 0.39	2.95 ± 0.25	3.15 ± 0.9
	Day 232		3 ± 0.08	3.08 ± 0.40	2.93 ± 0.10	2.98 ± 0.34
Female	Day -7	3.2-5.4	3.95 ± 0.370	4.03 ± 0.222	3.73 ± 0.350	3.93 ± 0.153
	Day 29		3.45 ± 0.24	3.65 ± 0.13	3.75 ± 0.42	3.63 ± 0.54
	Day 85		3.35 ± 0.34	3.43 ± 0.29	3.78 ± 0.36	3.3 ± 0.22
	Day 169		2.88 ± 0.26	3.33 ± 0.13	3.23 ± 0.33	3.05 ± 0.75
	Day 204		3.23 ± 0.36	3.13 ± 0.15	3.68 ± 1.09	3.3 ± 0.71
	Day 220		3.08 ± 0.71	3.43 ± 0.38	3.4 ± 0.61	3.23 ± 0.39
	Day 232		2.7 ± 0.35	2.73 ± 0.33	3.43 ± 0.59	3 ± 0.36
Male and Female	Day -7	3.2-5.4	4.01 ± 0.270	4.13 ± 0.337	3.80 ± 0.342	4.06 ± 0.310
	Day 29		3.78 ± 0.492	3.70 ± 0.239	3.91 ± 0.479	3.56 ± 0.264
	Day 85		3.53 ± 0.311	3.59 ± 0.300	3.65 ± 0.278	3.31 ± 0.324
	Day 169		3.01 ± 0.236	3.34 ± 0.220	3.14 ± 0.307	3.04 ± 0.565
	Day 204		3.35 ± 0.278	3.45 ± 0.537	3.44 ± 0.782	3.29 ± 0.501
	Day 220		3.18 ± 0.515	3.24 ± 0.407	3.18 ± 0.492	3.14 ± 0.276
	Day 232		2.85 ± 0.283	2.90 ± 0.389	3.18 ± 0.474	2.96 ± 0.336
Phosphorus /Creatinine
Male	Day -7
	Day 29		6.86 ± 0.54	5.61 ± 0.95	6.96 ± 1.57	6.55 ± 1.04
	Day 85		6.24 ± 0.81	5.6 ± 0.75	6.16 ± 1.62	6.23 ± 1.33
	Day 169		4.87 ± 0.37	4.73 ± 1.00	4.86 ± 1.25	5.18 ± 0.65
	Day 204		5.37 ± 0.35	5.27 ± 1.09	5.09 ± 1.42	5.38 ± 1.03
	Day 220		5.07 ± 0.63	4.32 ± 1.18	4.79 ± 0.71	5.08 ± 0.64
	Day 232		4.64 ± 0.43	4.47 ± 1.03	4.61 ± 0.94	4.64 ± 0.92
Female	Day -7
	Day 29		6.05 ± 0.85	6.38 ± 0.44	6.81 ± 1.57	6.68 ± 1.46
	Day 85		6.7 ± 0.68	6.27 ± 0.69	7.68 ± 1.23	6.06 ± 0.82
	Day 169		5.03 ± 0.67	5.71 ± 1.17	5.81 ± 1.07	5.42 ± 1.85
	Day 204		5.65 ± 0.87	5.28 ± 0.76	6.18 ± 1.85	6.4 ± 1.77
	Day 220		5.72 ± 1.84	6 ± 0.91	6.37 ± 1.40	5.9 ± 0.84
	Day 232		4.72 ± 0.65	4.45 ± 0.88	5.8 ± 1.26	5.21 ± 0.25
Total Bilirubin (mg/dL)
Male	Day -7	0-0.09	0.013 ± 0.0096	0.013 ± 0.0126	0.008 ± 0.0096	0.015 ± 0.0191
	Day 29		0.015 ± 0.013	0.025 ± 0.017	0.018 ± 0.013	0.005 ± 0.006
	Day 85		0.01 ± 0.014	0.02 ± 0.014	0.005 ± 0.006	0.013 ± 0.010
	Day 169		0.035 ± 0.013	0.015 ± 0.013	0.018 ± 0.015	0.015 ± 0.013
	Day 204		0.033 ± 0.017	0.03 ± 0.014	0.015 ± 0.010	0.028 ± 0.029
	Day 220		0.025 ± 0.017	0.025 ± 0.010	0.018 ± 0.017	0.015 ± 0.017
	Day 232		0.033 ± 0.026	0.008 ± 0.005	0.013 ± 0.015	0.013 ± 0.015
Female	Day -7	0-0.1	0.020 ± 0.0141	0.015 ± 0.0100	0.015 ± 0.0238	0.020 ± 0.0100
	Day 29		0.028 ± 0.022	0.028 ± 0.022	0.013 ± 0.010	0.018 ± 0.015
	Day 85		0.013 ± 0.010	0.01 ± 0.014	0 ± 0.000	0.005 ± 0.006
	Day 169		0.025 ± 0.024	0.028 ± 0.017	0.018 ± 0.021	0.01 ± 0.008
	Day 204		0.04 ± 0.022	0.023 ± 0.005	0.025 ± 0.006	0.053 ± 0.039
	Day 220		0.04 ± 0.014	0.025 ± 0.013	0.02 ± 0.008	0.023 ± 0.015
	Day 232		0.025 ± 0.013	0.028 ± 0.031	0.018 ± 0.015	0.02 ± 0.014
Male and Female	Day -7	0.0-0.1	0.016 ± 0.0119	0.014 ± 0.0106	0.011 ± 0.0173	0.017 ± 0.0150
	Day 29		0.021 ± 0.0181	0.026 ± 0.0185	0.015 ± 0.0107	0.009 ± 0.0107
	Day 85		0.011 ± 0.0113	0.015 ± 0.0141	0.003 ± 0.0046	0.010 ± 0.0082
	Day 169		0.030 ± 0.0185	0.021 ± 0.0155	0.018 ± 0.0167	0.013 ± 0.0111
	Day 204		0.036 ± 0.0185	0.026 ± 0.0106	0.020 ± 0.0093	0.046 ± 0.0326
	Day 220		0.033 ± 0.0167	0.025 ± 0.0107	0.019 ± 0.0125	0.021 ± 0.0146
	Day 232		0.029 ± 0.0196	0.018 ± 0.0231	0.015 ± 0.0141	0.017 ± 0.0150
Total Protein (g/dL)
Male	Day -7	5-6.2	5.40 ± 0.283	5.55 ± 0.058	5.33 ± 0.386	5.48 ± 0.330
	Day 29		5.43 ± 0.33	5.5 ± 0.14	5.68 ± 0.26	5.75 ± 0.21
	Day 85		5.5 ± 0.34	5.75 ± 0.26	5.78 ± 0.22	5.85 ± 0.26
	Day 169		5.6 ± 0.22	5.73 ± 0.29	5.75 ± 0.24	5.98 ± 0.26
	Day 204		5.6 ± 0.29	5.83 ± 0.21	5.8 ± 0.14	6.03 ± 0.28
	Day 220		5.23 ± 0.32	5.4 ± 0.34	5.3 ± 0.08	5.48 ± 0.17
	Day 232		5.53 ± 0.30	5.73 ± 0.34	5.63 ± 0.22	5.73 ± 0.13
Female	Day -7	4.8-6.1	5.33 ± 0.512	5.53 ± 0.359	5.30 ± 0.183	5.67 ± 0.058
	Day 29		5.25 ± 0.37	5.53 ± 0.47	5.7 ± 0.41	5.85 ± 0.25
	Day 85		5.5 ± 0.43	6.08 ± 0.68	5.8 ± 0.28	5.9 ± 0.22
	Day 169		5.63 ± 0.62	5.98 ± 0.61	5.78 ± 0.25	5.98 ± 0.10
	Day 204		5.38 ± 0.25	5.93 ± 0.49	5.65 ± 0.17	5.85 ± 0.21
	Day 220		5.05 ± 0.17	5.38 ± 0.40	5.2 ± 0.12	5.4 ± 0.29
	Day 232		5.38 ± 0.25	5.5 ± 0.42	5.58 ± 0.15	5.85 ± 0.40
Male and Female	Day -7	4.8-6.2	5.36 ± 0.385	5.54 ± 0.239	5.31 ± 0.280	5.56 ± 0.257
	Day 29		5.34 ± 0.338	5.51 ± 0.323	5.69 ± 0.318	5.80 ± 0.238
	Day 85		5.50 ± 0.359	5.91 ± 0.506	5.79 ± 0.236	5.89 ± 0.241
	Day 169		5.61 ± 0.432	5.85 ± 0.460	5.76 ± 0.226	5.99 ± 0.195
	Day 204		5.49 ± 0.280	5.88 ± 0.354	5.73 ± 0.167	5.96 ± 0.257
	Day 220		5.14 ± 0.256	5.39 ± 0.344	5.25 ± 0.107	5.44 ± 0.244
	Day 232		5.45 ± 0.267	5.61 ± 0.376	5.60 ± 0.177	5.77 ± 0.304
Triglycerides (mg/dL)
Male	Day -7	19-55	28.5 ± 6.56	29.8 ± 5.74	31.0 ± 1.41	30.8 ± 10.78
	Day 29		32.3 ± 7.4	34.3 ± 7.3	37.5 ± 4.9	46 ± 22.4
	Day 85		34.3 ± 4.3	32 ± 4.2	31.5 ± 7.2	38 ± 11.7
	Day 169		31.5 ± 6.8	32 ± 1.8	34.8 ± 6.1	38 ± 8.2
	Day 204		36 ± 4.7	38.8 ± 3.5	36.5 ± 4.0	41.5 ± 8.6
	Day 220		32.3 ± 7.9	35 ± 4.8	31.3 ± 6.4	42.3 ± 14.7
	Day 232		33.3 ± 2.8	36.3 ± 5.4	34.5 ± 1.3	36.8 ± 10.7
Female	Day -7	21-65	25.3 ± 9.32	32.0 ± 5.83	38.3 ± 15.41	28.7 ± 4.04
	Day 29		27.3 ± 3.9	43.5 ± 8.6	49.3 ± 16.6	47.5 ± 17.9
	Day 85		30 ± 4.7	36 ± 5.2	37.5 ± 5.4	36.8 ± 3.2
	Day 169		27.8 ± 6.2	36.5 ± 4.7	38 ± 9.1	35.8 ± 6.4
	Day 204		28 ± 4.1	130.5 ± 183.8	42.3 ± 1.3	44.8 ± 15.8
	Day 220		27.3 ± 4.9	36.5 ± 6.8	42.8 ± 7.7	40.3 ± 12.4
	Day 232		27.3 ± 5.7	33.8 ± 8.7	43 ± 3.9	39.5 ± 12.7
Male and Female	Day -7	19-65	26.9 ± 7.66	30.9 ± 5.49	34.6 ± 10.85	29.9 ± 8.05
	Day 29		29.8 ± 6.07	38.9 ± 8.87	43.4 ± 12.95	42.9 ± 16.49
	Day 85		32.1 ± 4.73	34.0 ± 4.90	34.5 ± 6.74	38.1 ± 8.32
	Day 169		29.6 ± 6.35	34.3 ± 4.06	36.4 ± 7.37	36.4 ± 7.35
	Day 204		32.0 ± 5.90	84.6 ± 129.95	39.4 ± 4.14	39.6 ± 6.92
	Day 220		29.8 ± 6.63	35.8 ± 5.47	37.0 ± 8.98	39.7 ± 12.85
	Day 232		30.3 ± 5.23	35.0 ± 6.82	38.8 ± 5.28	36.3 ± 10.44
Urea Nitrogen (mg/dL)
Male	Day -7	11.0-24.0	12.8 ± 1.26	13.8 ± 1.26	13.3 ± 1.71	13.8 ± 2.22
	Day 29		12.5 ± 1.0	14.3 ± 1.7	14 ± 2.6	13.3 ± 2.8
	Day 85		12 ± 0.8	13.8 ± 1.9	14.5 ± 1.3	12.3 ± 1.7
	Day 169		12.3 ± 1.3	14.8 ± 3.1	13.8 ± 2.6	11.3 ± 1.0
	Day 204		12 ± 1.8	13.3 ± 1.7	13.3 ± 1.0	12 ± 1.6
	Day 220		12.3 ± 1.0	13.3 ± 2.4	12.8 ± 1.3	13 ± 1.6
	Day 232		11 ± 1.2	12.8 ± 1.5	11.8 ± 1.0	12.3 ± 2.2
Female	Day -7	10.0-24.0	13.3 ± 2.63	13.0 ± 2.16	13.0 ± 1.15	12.7 ± 0.58
	Day 29		11.8 ± 1.7	12.5 ± 3.9	12.8 ± 2.2	10.8 ± 2.5
	Day 85		10.8 ± 2.5	11.8 ± 1.7	12.5 ± 3.7	12 ± 1.2
	Day 169		11.8 ± 1.3	11.3 ± 1.5	13.5 ± 1.3	12.3 ± 2.2
	Day 204		11.8 ± 1.5	13.3 ± 0.5	11.5 ± 2.9	13.3 ± 1.5
	Day 220		12.3 ± 0.5	12 ± 0.8	12.3 ± 2.1	11.5 ± 1.9
	Day 232		11.5 ± 1.0	10.5 ± 1.3	11.5 ± 1.3	11.3 ± 1.3
Male and Female	Day -7	10.0-24.0	13.0 ± 1.93	13.4 ± 1.69	13.1 ± 1.36	13.3 ± 1.70
	Day 29		12.1 ± 1.36	13.4 ± 2.92	13.4 ± 2.33	12.7 ± 2.06
	Day 85		11.4 ± 1.85	12.8 ± 1.98	13.5 ± 2.78	12.0 ± 1.41
	Day 169		12.0 ± 1.20	13.0 ± 2.93	13.6 ± 1.92	12.1 ± 1.35
	Day 204		11.9 ± 1.55	13.3 ± 1.16	12.4 ± 2.20	12.4 ± 1.62
	Day 220		12.3 ± 0.71	12.6 ± 1.77	12.5 ± 1.60	12.3 ± 1.98
	Day 232		11.3 ± 1.04	11.6 ± 1.77	11.6 ± 1.06	11.6 ± 1.81
Urea Nitrogen / Creatinine (mmol/L)
Male	Day -7
	Day 29		21.12 ± 3.18	21.07 ± 1.37	24 ± 6.83	23.21 ± 4.72
	Day 85		20.35 ± 3.50	20.3 ± 1.47	25.83 ± 9.65	22.42 ± 3.80
	Day 169		18.99 ± 2.95	20.28 ± 1.29	22.15 ± 7.59	19.1 ± 3.75
	Day 204		18.57 ± 3.39	18.29 ± 0.55	20.93 ± 4.86	18.57 ± 3.18
	Day 220		18.93 ± 1.93	18.18 ± 1.02	20.85 ± 4.25	20.89 ± 3.13
	Day 232		17.14 ± 3.30	18.24 ± 1.27	18.5 ± 3.91	18.81 ± 2.84
Female	Day -7
	Day 29		20.5 ± 2.90	21.58 ± 5.68	23.66 ± 9.32	19.5 ± 4.12
	Day 85		21.5V5.00	21.42 ± 2.70	24.96 ± 6.19	22 ± 3.14
	Day 169		20.58 ± 3.08	18.93 ± 1.37	24.5 ± 5.39	21.5 ± 4.69
	Day 204		20.5 ± 2.56	22.33 ± 2.57	19.69 ± 6.24	25.33 ± 3.13
	Day 220		22.5 ± 3.00	20.92 ± 1.07	23.28 ± 6.35	21 ± 3.38
	Day 232		20.08 ± 2.03	16.94 ± 1.84	19.37 ± 2.86	19.67 ± 2.60

## Sheet: Table S4 - Urinalysis
Table S4. Urinalysis values of dogs fed diets containing cultured protein (Methylococcus capsulatus) at four different inclusion levels (FK0 - 0%, FK4 - 4%, FK6 - 6%, FK8 - 8%)
Where FK0= 0% inclusion, FK4 = 4% inclusion, FK6 = 6% Inclusion, FK8 = 8% inclusion; values as mean ± standard deviation. Values in bold represent data outside the reference range
Sex	Day	Reference range	FK0	FK4	FK6	FK8
Volume (mL)
Male	Day -7		86.48 ± 61.175	47.08 ± 35.109	82.00 ± 40.743	150.88 ± 167.119
	Day 29		272.6 ± 379.93	79.78 ± 44.21	114.05 ± 11.91	148.88 ± 60.81
	Day 85		46.2 ± 17.73	33.38 ± 16.75	59.95 ± 18.45	66.85 ± 60.59
	Day 169		104.53 ± 65.84	63.65 ± 4.59	97.5 ± 93.31	227.55 ± 217.9
	Day 204		50.33 ± 28.5	46.68 ± 18.82	74.93 ± 30.35	118.05 ± 31.45
	Day 220		357.58 ± 640.85	43.15 ± 4.87	78.98 ± 34.48	66.65 ± 46.82
	Day 232		67.13 ± 50.95	27.98 ± 26.13	39.9 ± 32.89	125.63 ± 98.11
Female	Day -7		101.48 ± 79.721	125.83 ± 41.475	80.53 ± 24.506	90.83 ± 28.696
	Day 29		76.98 ± 27.74	158.3 ± 59.02	96.53 ± 22.96	68.68 ± 39.62
	Day 85		50.73 ± 22.08	85.05 ± 46.58	74.6 ± 13.54	63.95 ± 21.62
	Day 169		141.88 ± 136.92	135.4 ± 68.06	116.58 ± 29.04	84.88 ± 27.08
	Day 204		96.73 ± 35.25	112.85 ± 43.47	163.25 ± 74.41	86.93 ± 34.94
	Day 220		107.05 ± 40.83	139.43 ± 92.71	85.38 ± 32.85	73.68 ± 48.25
	Day 232		116.58 ± 42.79	85.03 ± 52.39	138.55 ± 22.68	105.6 ± 53.93
Male and Female	Day -7		93.98 ± 66.272	86.45 ± 55.112	81.26 ± 31.135	125.14 ± 123.567
	Day 29		174.79 ± 270.420	119.04 ± 63.972	105.29 ± 19.351	119.87 ± 60.238
	Day 85		48.46 ± 18.699	59.21 ± 42.581	67.28 ± 16.907	66.64 ± 45.359
	Day 169		123.20 ± 101.446	99.53 ± 58.867	107.04 ± 64.784	166.40 ± 172.987
	Day 204		73.53 ± 38.674	79.76 ± 47.040	119.09 ± 70.688	110.57 ± 28.596
	Day 220		232.31 ± 441.197	91.29 ± 79.635	82.18 ± 31.365	63.96 ± 43.785
	Day 232		91.85 ± 50.951	56.50 ± 48.977	89.23 ± 58.860	121.26 ± 78.126
Specific gravity
Male	Day -7	1.010-1.070	1.0453 ± 0.01773	1.0585 ± 0.02098	1.0455 ± 0.00332	1.0420 ± 0.03732
	Day 29		1.0333 ± 0.022	1.034 ± 0.0216	1.036 ± 0.0042	1.036 ± 0.0173
	Day 85		1.0525 ± 0.0145	1.058 ± 0.0074	1.0503 ± 0.0084	1.05 ± 0.007
	Day 169		1.0393 ± 0.0216	1.038 ± 0.0154	1.0375 ± 0.0138	1.0235 ± 0.0175
	Day 204		1.0558 ± 0.0103	1.0585 ± 0.0097	1.0463 ± 0.014	1.0395 ± 0.0143
	Day 220		1.0345 ± 0.0236	1.044 ± 0.0058	1.0353 ± 0.0142	1.0445 ± 0.0215
	Day 232		1.0448 ± 0.0173	1.0498 ± 0.0136	1.0418 ± 0.0222	1.0313 ± 0.0213
Female	Day -7		1.0508 ± 0.02473	1.0403 ± 0.00709	1.0523 ± 0.01422	1.0520 ± 0.01212
	Day 29		1.038 ± 0.0215	1.0308 ± 0.0141	1.039 ± 0.0131	1.0485 ± 0.0165
	Day 85		1.0535 ± 0.0123	1.0423 ± 0.0134	1.0513 ± 0.0067	1.0463 ± 0.0088
	Day 169		1.04 ± 0.0227	1.036 ± 0.0112	1.0358 ± 0.0068	1.0443 ± 0.0174
	Day 204		1.0435 ± 0.0033	1.0418 ± 0.0128	1.0168 ± 0.0142	1.0483 ± 0.014
	Day 220		1.0275 ± 0.0054	1.0233 ± 0.019	1.0313 ± 0.0137	1.0368 ± 0.01
	Day 232		1.035 ± 0.011	1.0405 ± 0.0075	1.0305 ± 0.0079	1.0368 ± 0.0094
Male and Female	Day -7		1.0480 ± 0.02014	1.0494 ± 0.01748	1.0489 ± 0.01022	1.0463 ± 0.02782
	Day 29		1.0356 ± 0.02028	1.0324 ± 0.01700	1.0375 ± 0.00915	1.0399 ± 0.01690
	Day 85		1.0530 ± 0.01250	1.0501 ± 0.01308	1.0508 ± 0.00703	1.0481 ± 0.00823
	Day 169		1.0396 ± 0.02051	1.0370 ± 0.01249	1.0366 ± 0.01008	1.0329 ± 0.02092
	Day 204		1.0496 ± 0.00966	1.051 ± 0.01382	1.0315 ± 0.02048	1.0407 ± 0.01147
	Day 220		1.0310 ± 0.01628	1.0336 ± 0.01709	1.0333 ± 0.01309	1.0419 ± 0.01695
	Day 232		1.0399 ± 0.01440	1.0451 ± 0.01129	1.0361 ± 0.01652	1.0333 ± 0.01661
pH
Male	Day -7	5.50-9.00	5.610 ± 0.1169	5.380 ± 0.1864	5.368 ± 0.0964	5.815 ± 0.6983
	Day 29		5.538 ± 0.2538	5.193 ± 0.1955	5.250 ± 0.2587	5.583 ± 0.4889
	Day 85		5.335 ± 0.1115	5.168 ± 0.2837	5.210 ± 0.0510	5.468 ± 0.6218
	Day 169		5.715 ± 0.3987	5.403 ± 0.2112	5.418 ± 0.1873	5.863 ± 0.3695
	Day 204		5.603 ± 0.3269	5.338 ± 0.2060	5.460 ± 0.3350	5.685 ± 0.4136
	Day 220		5.545 ± 0.4823	5.345 ± 0.1502	5.443 ± 0.1658	5.460 ± 0.2028
	Day 232		5.415 ± 0.1863	5.320 ± 0.2665	5.363 ± 0.5395	5.375 ± 0.1708			Table
Female	Day -7		5.330 ± 0.0970	5.350 ± 0.0408	5.603 ± 0.6198	5.317 ± 0.0850
	Day 29		5.320 ± 0.2120	5.350 ± 0.1010	5.173 ± 0.2356	5.247 ± 0.1026
	Day 85		5.095 ± 0.1792	5.150 ± 0.1838	4.895 ± 0.1962	5.133 ± 0.0737
	Day 169		5.415 ± 0.1902	5.253 ± 0.0793	5.318 ± 0.0263	5.230 ± 0.0458
	Day 204		5.385 ± 0.2142	5.280 ± 0.0804	5.260 ± 0.2741	5.207 ± 0.0289
	Day 220		5.315 ± 0.1330	5.185 ± 0.896	5.230 ± 0.1061	5.177 ± 0.1002
	Day 232		5.438 ± 0.2465	5.200 ± 0.1458	5.260 ± 0.0959	5.220 ± 0.1054
Male and Female	Day -7		5.47 ± 0.1797	5.365 ± 0.1259	5.485 ± 0.4294	5.601 ± 0.5632
	Day 29		5.429 ± 0.2457	5.271 ± 0.1669	5.211 ± 0.2328	5.439 ± 0.3940
	Day 85		5.215 ± 0.1885	5.159 ± 0.2215	5.053 ± 0.2144	5.324 ± 0.4765
	Day 169		5.565 ± 0.3307	5.328 ± 0.1681	5.368 ± 0.1349	5.591 ± 0.4281
	Day 204		5.494 ± 0.2811	5.309 ± 0.1480	5.36 ± 0.3028	5.48 ± 0.3888
	Day 220		5.430 ± 0.3499	5.265 ± 0.1429	5.336 ± 0.1718	5.339 ± 0.2164
	Day 232		5.426 ± 0.2026	5.260 ± 0.2089	5.311 ± 0.3629	5.309 ± 0.1586

## Sheet: Table S5 - Urine Microcopy
Table S5. Urine microscopy results of dogs fed diets containing cultured protein (Methylococcus capsulatus) at four different inclusion levels (FK0 - 0%, FK4 - 4%, FK6 - 6%, FK8 - 8%)
Where FK0= 0% inclusion, FK4 = 4% inclusion, FK6 = 6% Inclusion, FK8 = 8% inclusion
Urine Color
		Female							Male							Male and Female
		Day -7	Day 29	Day 85	Day 169	Day 204	Day 220	Day 232	Day -7	Day 29	Day 85	Day 169	Day 204	Day 220	Day 232	Day -7	Day 29	Day 85	Day 169	Day 204	Day 220	Day 232
FK0	Light Yellow	2	3	1	2	0	3	3	1	1	0	1	0	1	1	3	4	1	3	0	4	4
	Dark Yellow	2	1	3	2	4	1	1	3	3	4	3	4	2	3	5	4	7	5	8	3	4
	Co	0	0	0	0	0	0	0	0	0	0	0	0	1		0	0	0	0	0	1
FK4	Light Yellow	3	3	1	3	1	2	3	1	2	0	1	0	1	0	4	5	1	4	1	3	3
	Dark Yellow	1	1	3	1	3	2	1	3	2	4	3	4	3	4	4	3	7	4	7	5	5
FK6	Light Yellow	2	3	1	4	4	2	4	0	1	0	1	0	1	2	2	4	1	5	4	3	0
	Dark Yellow	2	1	3	0	0	2	0	4	3	4	3	4	3	2	6	4	7	3	4	5	2
FK8	Light Yellow	1	2	0	1	1	0	3	2	1	0	2	2	0	3	3	3	0	3	3	0	6
	Dark Yellow	2	1	3	2	2	3	0	2	3	4	2	2	4	1	4	4	7	4	4	7	1
Urine Clarity
		Female							Male							Male and Female
		Day -7	Day 29	Day 85	Day 169	Day 204	Day 220	Day 232	Day -7	Day 29	Day 85	Day 169	Day 204	Day 220	Day 232	Day -7	Day 29	Day 85	Day 169	Day 204	Day 220	Day 232
FK0	Clear	3	3	1	3	2	2	2	2	1	2	2	0	1	0	5	4	3	5	2	3	2
	Cloudy	1	1	3	1	2	2	2	2	3	2	2	4	1	3	3	4	5	3	6	3	5
	Turbid	0	0	0	0	0	0	0	0	0	0	0	0	0	1	0	0	0	0	0	2	1
FK4	Clear	4	4	1	3	3	3	2	1	0	0	2	0	3	1	5	4	1	5	3	6	3
	Cloudy	0	0	3	0	1	1	1	3	4	4	2	4	1	3	3	4	7	2	5	2	4
	Turbid	0	0	0	1	0	0	1	0	0	0	0	0	0	0	0	0	0	1	0	0	1
FK6	Clear	4	3	3	3	3	2	4	2	3	2	3	2	3	0	6	6	5	6	5	5	4
	Cloudy	0	1	1	1	1	2	0	2	1	2	1	2	1	1	2	2	3	2	3	3	1
	Turbid	0	0	0	0	0	0	0	0	0	0	0	0	0	3	0	0	0	0	0	0	3
FK8	Clear	3	2	2	2	2	2	2	1	1	1	3	2	1	2	4	3	3	5	4	3	4
	Cloudy	0	1	1	1	1	1	1	3	3	2	0	2	2	1	3	4	3	1	3	3	2
	Turbid	0	0	0	0	0	0	0	0	0	1	1	0	1	1	0	0	1	1	0	1	1
Urine Microscopic
		Female					Male					Male and Female
		Day -7	Day 29	Day 204	Day 220	Day 232	Day -7	Day 29	Day 204	Day 220	Day 232	Day -7	Day 29	Day 204	Day 220	Day 232
FK0	NAF	3	3	3	4	4	2	2	2	2	2	5	5	5	6	6
FK4	NAF	2	3	4	3	3	1	1	1	1	1	3	4	5	4	4
FK6	NAF	3	2	2	4	2	1	2	2	ND	1	4	4	4	4	3
FK8	NAF	3	2	2	3	1	1	1	1	ND	2	4	3	3	3	3
Crystals Amorphous (HPF)
		Female				Male				Male and Female
		Day 29	Day 204	Day 220	Day -7	Day 29	Day 204	Day 220	Day 232	Day -7	Day 29	Day 204	Day 220	Day 232
FK0	1+	1	0	ND	ND	0	0	0	ND	ND	1	0	0	ND
	2+	0	1	ND	ND	1	1	1	ND	ND	1	2	1	ND
	3+	0	0	ND	ND	0	1	1	ND	ND	0	1	1	ND
FK4	1+	1	ND	0	2	1	0	1	ND	2	2	0	1	ND
	2+	0	ND	1	0	2	3	2	ND	0	2	3	3	ND
	3+	0	ND	0	0	0	0	0	ND	0	0	0	0	ND
FK6	1+	2	0	ND	1	0	0	0	1	1	2	0	0	1
	2+	0	2	ND	0	1	2	2	0	0	1	4	2	0
	3+	0	0	ND	0	1	0	1	0	0	0	0	0	0
FK8	1+	1	0	ND	1	1	2	0	ND	1	2	2	0	ND
	2+	0	1	ND	1	1	1	2	ND	1	1	2	2	ND
	3+	0	0	ND	0	0	0	1	ND	0	0	0	1	ND
Crystals Calcium Oxalate (HPF)
		Female		Male			Male and Female
		Day 85	Day 169	Day 29	Day 85	Day 169	Day 29	Day 85	Day 169
FK0	1+	0	ND	1	0	0	1	0	0
	2+	1	ND	0	0	1	0	1	1
	3+	0	ND	0	1	0	0	1	0
FK6	1+	ND	ND	0	0	1	0	0	1
FK8	2+	ND	1	ND	ND	ND	0	0	1
Crystals Triple Phosphate (HPF)
		Male		Male and Female
		Day 29	Day 85	Day 29	Day 85
FK8	1+	0	1	0	1
	3+	1	0	1	0
Cast Granular (LPF)
		Male		Male and Female
		Day -7	Day 220	Day -7	Day 220
FK0	2+	ND	1	ND	1
FK4	1+	2	ND	2	ND
FK6	1+	1	1	1	1
FK8	1+	ND	2	ND	2
Cast Hyaline (LPF)
		Female		Male				Male and Female
		Day -7	Day 29	Day -7	Day 29	Day 169	Day 220	Day -7	Day 29	Day 169	Day 220
FK0	1+	1	ND	ND	0	1	1	1	0	1	1
	2+	0	ND	ND	1	0	0	0	1	0	0
FK4	1+	ND	1	1	1	1	ND	1	2	1	ND
FK6	1+	1	1	ND	ND	ND	ND	1	1	ND	ND
Urine Bacteria (HPF)
		Female							Male							Male and Female
		Day -7	Day 29	Day 85	Day 169	Day 204	Day 220	Day 232	Day -7	Day 29	Day 85	Day 169	Day 204	Day 220	Day 232	Day -7	Day 29	Day 85	Day 169	Day 204	Day 220	Day 232
FK0	1+	1	0	4	4	0	ND	ND	2	0	4	3	0	0	0	3	0	8	7	0	0	0
	2+	0	0	0	0	0	ND	ND	0	0	0	0	0	0	1	0	0	0	0	0	0	1
	3+	0	1	0	0	1	ND	ND	0	2	0	1	1	0	1	0	3	0	1	2	0	1
	4+	0	0	0	0	0	ND	ND	0	0	0	0	1	2	0	0	0	0	0	1	2	0
FK4	1+	2	0	4	3	ND	0	1	3	0	4	2	0	1	2	5	0	8	5	0	1	3
	2+	0	1	0	0	ND	1	0	0	3	0	1	1	1	0	0	4	0	1	1	2	0
	3+	0	0	0	0	ND	0	0	0	0	0	0	2	0	1	0	0	0	0	2	0	1
	4+	0	0	0	1	ND	0	0	0	0	0	1	0	1	0	0	0	0	2	0	1	0
FK6	1+	1	0	4	3	0	ND	2	3	0	4	3	0	0	0	4	0	8	6	0	0	2
	2+	0	2	0	1	2	ND	0	0	1	0	1	0	1	0	0	3	0	2	2	1	0
	3+	0	0	0	0	0	ND	0	0	1	0	0	2	2	2	0	1	0	0	2	2	2
	4+	0	0	0	0	0	ND		0	0	0	0	0	1	1	0	0	0	0	0	1	1
FK8	1+	ND	0	3	2	0	ND	1	1	1	4	1	0	0	1	1	1	7	3	0	0	2
	2+	ND	1	0	1	0	ND	1	2	1	0	0	2	0	1	2	2	0	1	2	0	2
	3+	ND	0	0	0	1	ND	0	0	1	0	0	1	2	0	0	1	0	0	2	2	0
	4+	ND	0	0	0	0	ND	0	0	0	0	3	0	2	0	0	0	0	3	0	2	0
Urine Epithelial Cells (HPF)
		Female							Male							Male and Female
		Day -7	Day 29	Day 85	Day 169	Day 204	Day 220	Day 232	Day -7	Day 29	Day 85	Day 169	Day 204	Day 220	Day 232	Day -7	Day 29	Day 85	Day 169	Day 204	Day 220	Day 232
FK0	1+	1	0	1	2	0	ND	1	1	0	3	3	0	1	2	2	0	4	5	0	1	2
	2+	0	0	0	0	0	ND	0	0	2	0	0	2	1	0	0	2	0	0	2	1	0
	3+	0	0	0	0	1	ND	0	0	0	0	0	0	0	0	0	0	0	0	1	0	0
	4+	0	1	0	0	0	ND	0	0	0	0	0	0	0	0	0	1	0	0	0	0	0
FK4	1+	2	0	2	2	ND	0	1	2	0	1	3	0	1	2	4	0	3	5	0	1	3
	2+	0	1	0	1	ND	1	0	1	3	0	0	3	1	0	1	4	0	1	3	2	0
	3+	0	0	0	0	ND	0	0	0	0	0	0	0	1	0	0	0	0	0	0	1	0
FK6	1+	1	0	2	3	2	ND	2	2	0	4	3	0	0	2	3	0	6	6	2	0	3
	2+	0	0	0	0	0	ND	0	1	1	0	0	0	2	0	1	1	0	0	0	2	0
	3+	0	2	0	0	0	ND	0	0	0	0	0	2	1	0	0	1	0	0	0	0	0
FK8	1+	ND	0	ND	2	0	ND	ND	2	0	1	1	3	0	1	2	0	1	3	3	0	3
	2+	ND	0	ND	0	1	ND	ND	1	3	0	1	0	4	0	1	3	0	1	1	4	0
	3+	ND	1	ND	0	0	ND	ND	0	0	0	0	0	0	0	0	1	0	0	0	0	0
Urine Mucus
		Female		Male				Male and Female
		Day 29	Day 85	Day -7	Day 29	Day 85	Day 220	Day -7	Day 29	Day 85	Day 220
FK0	1+	0	ND	ND	1	ND	ND	ND	1	ND	ND
	2+	1	ND	ND	0	ND	ND	ND	1	ND	ND
FK4	1+	0	ND	1	ND	ND	ND	1	0	ND	ND
	2+	1	ND	0	ND	ND	ND	0	1	ND	ND
FK6	1+	n	1	ND	ND	ND	1	ND	N	1	1
FK8	1+	1	ND	ND	1	1	1	ND	2	1	1
Urine Red Blood Cels (HPF)
		Female						Male							Male and Female
		Day -7	Day 29	Day 85	Day 169	Day 204	Day 232	Day -7	Day 29	Day 85	Day 169	Day 204	Day 220	Day 232	Day -7	Day 29	Day 85	Day 169	Day 204	Day 220	Day 232
FK0	1+	ND	0	ND	3	0	ND	1	0	ND	1	1	ND	2	1	0	ND	4	1	ND	2
	2+	ND	0	ND	1	0	ND	0	1	ND	0	1	ND	0	0	1	ND	1	1	ND	0
	3+	ND	1	ND	0	1	ND	0	0	ND	0	0	ND	0	0	1	ND	0	1	ND	0
FK4	1+	2	ND	1	2	ND	1	2	1	1	1	1	3	2	4	1	2	3	1	3	3
	2+	0	ND	0	0	ND	0	0	2	0	1	2	0	0	0	2	0	1	2	0	0
	3+	0	ND	0	1	ND	0	0	0	0	0	0	0	0	0	0	0	1	0	0	0
FK6	1+	ND	1	1	2	2	2	3	1	2	0	1	2	3	3	2	3	2	3	2	5
	2+	ND	0	0	2	0	0	0	1	0	1	1	2	0	0	1	0	3	1	2	0
FK8	1+	ND	0	ND	2	0	2	1	2	2	1	1	2	ND	1	2	2	3	1	2	2
	2+	ND	1	ND	1	1	0	2	1	0	0	1	1	ND	2	2	0	1	2	1	0
	3+	ND	0	ND	0	0	0	0	0	0	2	0	0	ND	0	0	0	2	0	0	0
Urine White Blood Cells (HPF)
		Female						Male							Male and Female
		Day -7	Day 29	Day 85	Day 169	Day 204	Day 220	Day -7	Day 29	Day 85	Day 169	Day 204	Day 220	Day 232	Day -7	Day 29	Day 85	Day 169	Day 204	Day 220	Day 232
FK0	1+	1	1	ND	2	1	ND	2	1	ND	3	0	2	0	3	2	ND	5	1	2	0
	2+	0	0	ND	0	0	ND	0	0	ND	0	2	0	1	0	0	ND	0	2	0	1
FK4	1+	1	ND	1	1	ND	1	1	0	ND	2	2	1	2	2	0	1	3	2	2	2
	2+	0	ND	0	2	ND	0	2	2	ND	2	1	2	0	2	2	0	4	1	2	0
	3+	0	ND	0	0	ND	0	0	1	ND	0	0	0	0	0	1	0	0	0	0	0
FK6	1+	ND	2	ND	1	2	ND	1	0	ND	3	0	2	ND	1	2	ND	4	2	2	ND
	2+	ND	0	ND	0	0	ND	2	2	ND	1	2	2	ND	2	2	ND	1	2	2	ND
FK8	1+	ND	1	ND	0	0	ND	1	2	1	2	1	0	2	1	3	1	2	1	0	2
	2+	ND	0	ND	1	1	ND	2	0	0	1	2	4	0	2	0	0	2	3	4	0
	3+	ND	0	ND	0	0	ND	0	1	0	0	0	0	0	0	1	0	0	0	0	0
Urine Spermatozoa (LPF)
		Male							Male and Female
		Day -7	Day 29	Day 85	Day 169	Day 204	Day 220	Day 232	Day -7	Day 29	Day 85	Day 169	Day 204	Day 220	Day 232
FK0	1+	2	0	3	2	0	ND	1	2	0	3	2	0	ND	1
	2+	0	1	0	1	1	ND	0	0	1	0	1	1	ND	0
	3+	0	0	0	0	1	ND	0	0	0	0	0	1	ND	0
FK4	1+	2	0	2	1	0	1	0	2	0	2	1	0	1	0
	2+	1	1	1	2	1	0	1	1	1	1	2	1	0	1
	3+	0	1	0	0	2	0	0	0	1	0	0	2	0	0
FK6	1+	1	0	4	3	0	0	0	1	0	4	3	0	0	0
	2+	1	0	0	0	2	1	0	1	0	0	0	2	1	0
	3+	0	0	0	0	0	1	1	0	0	0	0	0	1	1
	4+	0	2	0	0	0	0	1	0	2	0	0	0	0	1
FK8	1+	1	0	4	1	1	0	1	1	0	4	1	1	0	1
	2+	1	1	0	0	1	1	1	1	1	0	0	1	1	1
	3+	0	1	0	0	1	2	0	0	1	0	0	1	2	0
Urine Protein Alpha
		Female							Male							Male and Female
		Day -7	Day 29	Day 85	Day 169	Day 204	Day 220	Day 232	Day -7	Day 29	Day 85	Day 169	Day 204	Day 220	Day 232	Day -7	Day 29	Day 85	Day 169	Day 204	Day 220	Day 232
FK0	1+	1	0	3	1	0	0	1	1	1	1	1	0	1	1	2	1	4	2	0	1	2
	2+	1	1	0	1	0	0	0	2	1	3	2	4	2	1	3	2	3	3	4	2	1
	3+	0	0	0	0	0	0	0	0	0	0	0	0	0	1	0	0	0	0	0	0	1
	Negative	2	3	1	2	4	4	3	1	2	0	1	0	1	1	3	5	1	3	4	5	4
FK4	1+	1	0	1	0	1	1	0	0	2	1	2	0	3	1	1	2	2	2	1	4	1
	2+	0	0	1	0	0	0	1	3	0	3	1	3	1	3	3	0	4	1	3	1	4
	Negative	3	4	2	4	3	3	3	1	2	0	1	1	0	0	4	6	2	5	4	3	3
FK6	1+	1	0	2	0	0	1	0	3	0	2	2	2	2	1	4	0	4	2	2	3	1
	2+	1	0	0	0	0	0	0	0	1	1	1	2	0	0	1	1	1	1	2	0	0
	3+	0	0	0	0	0	0	0	0	0	0	0	0	0	1	0	0	0	0	0	0	1
	4+	0	0	0	0	0	0	0	0	0	0	0	0	0	1	0	0	0	0	0	0	1
	Negative	2	4	2	4	4	3	4	1	3	1	1	0	2	1	3	7	3	5	4	5	5
FK8	1+	2	0	0	1	0	0	0	1	0	2	0	2	2	1	3	0	2	1	2	2	1
	2+	0	0	0	0	0	0	0	0	1	2	0	0	1	0	0	1	2	0	0	1	0
	3+	0	0	0	0	0	0	0	1	0	0	1	0	1	1	1	0	0	1	0	1	1
	Negative	1	3	3	2	3	3	3	2	3	0	3	2	0	2	3	6	3	5	5	3	5
Urine Glucose Alpha
		Female							Male							Male and Female
		Day -7	Day 29	Day 85	Day 169	Day 204	Day 220	Day 232	Day -7	Day 29	Day 85	Day 169	Day 204	Day 220	Day 232	Day -7	Day 29	Day 85	Day 169	Day 204	Day 220	Day 232
FK0	Negative	4	4	4	4	4	4	4	4	4	4	4	4	4	4	8	8	8	8	8	8	8
FK4	Negative	4	4	4	4	4	4	4	4	4	4	4	4	4	4	8	8	8	8	8	8	8
FK6	Negative	4	4	4	4	4	4	4	4	4	4	4	4	4	4	8	8	8	8	8	8	8
FK8	Negative	3	3	3	3	3	3	3	3	3	3	3	3	3	3	7	7	7	7	7	7	7
Urine Bilirubin
		Female							Male							Male and Female
		Day -7	Day 29	Day 85	Day 169	Day 204	Day 220	Day 232	Day -7	Day 29	Day 85	Day 169	Day 204	Day 220	Day 232	Day -7	Day 29	Day 85	Day 169	Day 204	Day 220	Day 232
FK0	1+	1	0	2	1	0	0	0	1	0	2	2	3	2	2	2	0	4	3	3	2	2
	Negative	3	4	2	3	4	4	4	3	4	3	2	1	2	2	6	8	4	5	5	6	6
FK4	1+	0	0	1	0	1	0	0	1	0	3	3	3	2	1	1	0	4	3	4	2	1
	Negative	4	4	3	4	3	4	4	3	4	1	1	1	2	3	7	8	4	5	4	6	7
FK6	1+	0	0	2	0	0	1	0	1	0	3	0	4	1	1	1	0	5	0	4	2	1
	Negative	4	4	2	4	4	3	4	3	4	1	4	0	3	3	7	8	3	8	4	6	7
FK8	1+	0	0	1	0	0	1	0	1	0	2	0	2	1	0	1	0	3	0	2	2	0
	Negative	3	3	2	3	3	2	3	3	4	2	4	2	3	4	6	7	4	7	5	5	7
Urine Ketones
		Female							Male							Male and Female
		Day -7	Day 29	Day 85	Day 169	Day 204	Day 220	Day 232	Day -7	Day 29	Day 85	Day 169	Day 204	Day 220	Day 232	Day -7	Day 29	Day 85	Day 169	Day 204	Day 220	Day 232
FK0	Negative	4	4	4	4	4	4	4	4	4	4	4	4	4	4	8	8	8	8	8	8	8
FK4	Negative	4	4	4	4	4	4	4	4	4	4	4	4	4	4	8	8	8	8	8	8	8
FK6	Negative	4	4	4	4	4	4	4	4	4	4	4	4	4	4	8	8	8	8	8	8	8
FK8	Negative	3	3	3	3	3	3	3	3	3	3	3	3	3	3	7	7	7	7	7	7	7
Urine Blood
		Female							Male							Male and Female
		Day -7	Day 29	Day 85	Day 169	Day 204	Day 220	Day 232	Day -7	Day 29	Day 85	Day 169	Day 204	Day 220	Day 232	Day -7	Day 29	Day 85	Day 169	Day 204	Day 220	Day 232
FK0	1+	0	0	0	0	0	1	0	0	0	0	0	0	1	0	0	0	0	0	0	2	0
	2+	0	0	0	1	0	0	0	1	0	0	1	0	0	0	1	0	0	2	0	0	0
	3+	0	1	1	0	1	0	1	0	0	0	0	0	0	0	0	1	1	0	1	0	1
	4+	0	1	0	0	0	0	0	0	0	0	0	0	0	0	0	1	0	0	0	0	0
	Negative	4	2	3	3	3	3	3	3	4	4	3	4	3	4	7	6	7	6	7	6	7
	1+	0	0	0	0	0	0	0	0	0	0	0	0	0	1	0	0	0	0	0	0	1
FK4	2+	0	0	0	0	0	0	0	0	1	0	1	0	0	0	0	1	0	1	0	0	0
	3+	0	0	1	0	0	0	0	0	0	0	0	0	0	0	0	0	1	0	0	0	0
	4+	0	0	0	1	0	0	0	0	0	0	0	0	0	0	0	0	0	1	0	0	0
	Negative	4	4	3	3	4	4	4	4	3	4	3	4	4	3	8	7	7	6	8	8	7
FK6	1+	0	1	0	0	0	0	0	1	1	0	1	0	1	0	1	2	0	1	0	1	0
	2+	0	0	1	0	0	0	0	0	0	0	0	0	2	0	0	0	1	0	0	2	0
	3+	0	1	0	1	0	0	0	0	0	0	0	1	0	1	0	1	0	1	1	0	1
	Negative	4	2	3	3	4	4	4	3	3	4	3	3	1	3	7	5	7	6	7	5	7
FK8	1+	0	0	0	0	1	0	0	0	0	0	0	1	0	0	0	0	0	0	2	0	0
	2+	0	1	0	0	0	0	0	1	0	0	1	0	0	0	1	1	0	1	0	0	0
	3+	0	1	0	0	0	0	0	0	0	0	2	0	0	1	0	1	0	2	0	0	1
	Negative	3	1	3	3	2	3	3	3	4	4	1	3	4	3	6	5	7	4	5	7	6

## Sheet: Table S6 - Microbiome - Phyla
Table S6. Phyla-level fecal microbiome of dogs fed diets containing cultured protein (Methylococcus capsulatus) at four different inclusion levels (FK0 - 0%, FK4 - 4%, FK6 - 6%, FK8 - 8%)
Where FK0= 0% inclusion, FK4 = 4% inclusion, FK6 = 6% Inclusion, FK8 = 8% inclusion; values expressed as %
Period	Treatment group	Firmicutes	Fusobacteriota	Actinobacteriota	Bacteroidota	Euryarchaeota
D0	FK6	75.7011	10.1661	10.3014	3.08733	0.0123001
D0	FK0	88.4152	4.41641	0.298829	5.09399	0
D0	FK4	86.8935	5.34702	0.436583	6.67477	0
D0	FK4	72.2791	16.7223	10.3967	0.407098	0
D0	FK0	74.7155	4.82509	7.71535	10.7224	0
D0	FK0	73.2779	14.2305	0.850121	9.78412	0
D0	FK8	84.8246	12.3985	0.327032	2.03391	0
D0	FK8	68.2967	7.09476	19.2373	4.30228	0
D0	FK8	82.398	2.65141	8.58181	4.93949	0
D0	FK4	93.1859	1.20293	0.429617	4.97983	0
D0	FK8	87.2991	0.295841	10.6242	1.12536	0
D0	FK6	87.0826	3.36821	1.6502	5.83543	0
D0	FK0	64.9798	25.2597	0.8061	7.74961	0
D0	FK4	88.3884	4.5546	2.32623	3.36073	0
D0	FK6	79.8524	8.49744	6.1814	4.08488	0
D0	FK6	79.9201	16.0912	2.58696	0.953363	0
D0	FK4	67.2813	19.8217	0.152808	11.9317	0
D0	FK6	83.017	1.32841	6.29742	8.45677	0
D0	FK8	87.3247	0.427591	0.261858	9.66555	0
D0	FK6	83.5632	1.55713	6.12971	8.18085	0
D0	FK0	85.6326	4.52847	3.6837	5.44861	0
D0	FK8	83.4831	12.6664	1.00414	2.40888	0
D0	FK8	72.8127	9.37104	0.35886	15.4358	0
D0	FK8	79.2433	9.38618	2.1892	8.17928	0
D0	FK4	88.882	1.58078	4.73518	3.76092	0
D0	FK0	77.6929	8.84391	4.1991	8.34702	0
D0	FK6	77.4325	8.66253	6.21916	6.80651	0
D0	FK4	78.8815	13.7352	0.176175	5.16993	0
D0	FK0	80.335	5.07075	8.88247	4.62893	0
D0	FK6	87.4609	4.15154	6.46514	1.19902	0
D0	FK0	88.4277	1.44071	4.13816	5.06323	0
D0	FK4	80.915	1.23168	11.4298	5.44736	0
D178	FK6	77.5261	6.93189	1.90987	12.7116	0
D178	FK0	68.9154	18.3682	0.395535	10.6091	0
D178	FK4	92.4206	0.998814	0.217973	5.12099	0
D178	FK4	75.7611	7.40156	14.2122	0.865966	0
D178	FK0	84.483	3.80502	5.78554	5.01296	0
D178	FK0	87.9362	1.73719	2.86563	6.0245	0
D178	FK8	88.0025	4.21943	2.10972	5.25355	0
D178	FK8	68.5071	10.3874	3.85555	13.3986	0
D178	FK8	85.2209	3.49477	7.88779	2.35918	0.00409224
D178	FK4	83.2709	3.17715	0.191554	11.8874	0
D178	FK8	95.2283	0.295271	1.81445	2.11874	0
D178	FK6	79.6683	14.3048	0.350373	5.24299	0
D178	FK0	80.5058	1.82066	10.8802	2.81726	0
D178	FK4	83.3498	3.80295	4.98881	6.86022	0
D178	FK6	59.962	15.2188	5.63985	18.057	0
D178	FK6	56.7304	13.5204	2.95628	23.2596	0
D178	FK4	85.2216	1.63019	6.50259	5.42866	0
D178	FK6	78.4632	10.4999	1.80549	8.60275	0
D178	FK8	79.349	10.8619	0.224812	8.62107	0
D178	FK6	88.4318	7.03392	0.389191	3.63878	0
D178	FK0	67.6646	5.43476	0.974256	19.5647	0
D178	FK8	67.0104	16.4989	2.24847	12.8973	0
D178	FK8	67.1965	23.7821	0.112533	5.60088	0
D178	FK8	86.5279	3.22826	0.611533	9.13887	0
D178	FK4	72.2119	8.36295	8.92031	8.57956	0
D178	FK0	79.9776	8.66763	8.01132	2.67282	0
D178	FK6	85.5934	2.93887	2.04009	8.01531	0
D178	FK4	72.6399	26.1568	0.024758	0.485257	0
D178	FK0	66.9617	10.999	6.79117	13.6648	0
D178	FK6	66.1305	13.8906	0.721798	15.6688	0
D178	FK0	47.1253	27.1063	0.666215	15.3771	0
D178	FK4	90.4625	1.9457	2.91718	4.2134	0
D235	FK6	70.853	19.4279	1.5304	6.92019	0
D235	FK0	89.425	0.858295	2.78393	6.00069	0
D235	FK4	67.0989	13.2372	0.553039	16.9178	0
D235	FK4	76.559	9.29105	8.97275	4.28985	0
D235	FK0	77.526	1.63659	9.50949	10.2066	0
D235	FK0	90.1125	1.60785	4.56892	3.14025	0
D235	FK8	89.3777	8.28738	1.10288	0.702694	0
D235	FK8	87.1116	8.26629	0.688858	3.45392	0
D235	FK8	64.204	7.54645	6.64062	18.0173	0
D235	FK4	75.074	6.40309	0.175427	15.0889	0
D235	FK8	80.9541	4.10891	3.90229	8.74614	0
D235	FK6	66.545	22.2742	8.38166	1.07262	0
D235	FK0	75.9599	3.34608	14.4695	5.28138	0
D235	FK4	79.6663	4.89861	0.815169	11.7465	0
D235	FK6	76.9595	2.13069	9.4112	9.81341	0
D235	FK6	85.3754	2.88854	2.3588	8.29402	0.00527106
D235	FK4	89.6233	1.56017	6.97561	0.0146495	0
D235	FK6	72.1444	13.0473	11.8987	2.59992	0
D235	FK8	88.4574	9.24015	0.707547	1.38474	0
D235	FK6	71.9531	4.24795	11.4912	9.99085	0
D235	FK0	61.4367	21.5047	0.0570295	11.4492	0
D235	FK8	77.5477	12.8383	7.89911	1.15932	0
D235	FK8	81.9158	10.7999	0.429614	6.07839	0
D235	FK8	86.0896	4.96039	1.86679	5.46513	0
D235	FK4	78.7986	2.50249	6.12413	11.341	0
D235	FK0	86.777	4.46244	0.23098	3.60995	0
D235	FK6	85.1504	1.71222	12.4485	0.327825	0
D235	FK4	76.8516	8.86396	4.15547	9.10353	0
D235	FK0	76.9598	6.1155	9.62223	6.16452	0
D235	FK6	71.0179	13.0129	11.0484	4.13928	0
D235	FK0	71.5317	3.87382	15.4494	8.06382	0
D235	FK4	82.4468	5.59582	0.601839	10.1519	0

## Sheet: Table S7 -Microbiome - Genera
Table S7. Genera-level fecal microbiome of dogs fed diets containing cultured protein (Methylococcus capsulatus) at four different inclusion levels (FK0 - 0%, FK4 - 4%, FK6 - 6%, FK8 - 8%)
Where FK0= 0% inclusion, FK4 = 4% inclusion, FK6 = 6% Inclusion, FK8 = 8% inclusion; values as %
Period	TRT	Megamonas	Peptoclostridium	Turicibacter	Catenibacterium	Fusobacterium	Romboutsia	Holdemanella	Blautia	Bifidobacterium	Lactobacillus	Streptococcus	Cetobacterium	[Ruminococcus]_gnavus_group	Faecalibacterium	Bacteroides	Allobaculum	Prevotella	Erysipelotrichaceae_UCG-003	Dubosiella	Faecalibaculum	Erysipelatoclostridium	Enterococcus	Clostridium_sensu_stricto_1	Prevotellaceae_Ga6A1_group	NA.1	Alloprevotella	Parasutterella	Anaerobiospirillum	Sutterella	[Ruminococcus]_gauvreauii_group	[Ruminococcus]_torques_group	Phascolarctobacterium	Peptococcus	Peptostreptococcus	Anaerostipes	Sellimonas	Terrisporobacter	Collinsella	Butyricicoccus	Mannheimia
D0	FK0	8.06838	4.27742	22.6867	10.2436	4.41641	7.93982	5.90014	14.3473	0.274506	2.81455	3.19678	0	0.660204	1.67483	2.1891	0.656729	1.79645	1.65398	0.0382223	0	0.378748	0	0.0833941	0.844366	0.232809	0.264081	0	1.51499	0.125091	0.0764446	0.337051	0.0555961	0.0451718	0	0.118142	0.0625456	0	0.0243233	0.392647	0
D0	FK0	2.14448	4.67234	8.03882	2.65065	4.05535	4.98083	0.679885	8.539	7.61651	1.97376	2.0127	0.769738	0.781718	3.22571	5.01078	1.08123	4.29496	0.413322	3.57014	0	0.473224	0.536121	0.068887	0.0868576	0.413322	0.733797	1.01533	0.610998	0.224632	0.248592	0.536121	0.679885	0.245597	0.146759	0.197676	0.155745	0	0	0.140769	0
D0	FK0	11.6132	8.52955	9.50075	9.3436	14.2305	3.66067	4.5855	11.657	0.803751	0.731619	0.0489464	0	5.04405	1.61265	4.2944	0.404452	1.30867	0.425061	0	0	0.605389	0	0.440517	3.17636	1.32155	1.00469	0	0.388995	1.38338	0.474007	0.0515225	0.322016	0	0	0.20609	0.0515225	0	0.0283374	0.0978927	0
D0	FK0	3.69584	14.8008	7.48479	4.33315	25.2597	1.92067	9.72267	7.3422	0.622763	1.78681	0.346303	0	4.61543	0.794459	4.2051	0.855571	0.363763	0.148415	0	0	1.6122	0.0407415	0.82938	2.80534	0.596572	0.375404	0.00873032	0.448156	0.614033	0.171696	0.0873032	0.157146	0	0	0.0349213	0.0465617	0	0.0931234	0.157146	0
D0	FK0	17.1843	17.7496	3.66172	13.2305	2.13548	1.7178	7.20095	11.9838	3.44503	1.77433	0.913859	2.39299	4.58814	0.709732	0.599818	0.518167	4.02914	0.106774	0.0596677	0	0.197846	0.0188425	0.0219829	0.260654	0.0188425	0.558993	0.015702	0.326602	0.266935	0.445938	0	0.703451	0	0	0.194705	0.0376849	0	0.119335	0	0
D0	FK0	2.18592	10.2386	12.9193	3.27781	8.72449	2.62524	7.98021	11.5715	4.02423	2.30748	0.298565	0.119426	2.37572	0.80186	6.81581	1.97693	0.61419	3.9965	0.0746412	0	3.22023	0.00426521	0.110895	0.65471	0.379604	0.26231	0.0277239	0.422256	0.371073	0.326289	2.18805	0.307095	0.0127956	0	0.0533151	0.319891	0	0.113028	0.379604	0
D0	FK0	2.00404	3.4421	11.3774	1.67774	1.85677	7.10367	1.63731	13.5403	8.79295	1.9896	3.34392	3.21398	1.45539	1.91741	3.1158	1.36298	0.704591	1.14063	4.85129	0	0.947156	0.0750794	0	0.0779671	0.190586	0.0837424	0.675715	0.288767	0.0462027	0.306093	0.560208	0.251227	0.205025	0	0.205025	0.132833	0	0.0288767	0.181923	0
D0	FK0	6.08934	5.81986	22.9011	4.0086	1.44071	9.44237	2.86329	10.326	3.9205	0.0285033	0.0803275	0	1.16864	7.2217	1.85531	5.46745	2.51347	0.847326	0.0777363	0	0.49233	0	0.121787	0.121787	0.17102	0.518242	0.152881	0.51306	0.173611	0.352405	0.209888	0.702218	0.2358	0	0.461235	0.10624	0	0.137334	0.0595978	0
D0	FK4	11.8643	15.3434	4.13179	5.29301	5.13097	0.445585	5.12647	17.6253	0.396075	0.0990188	1.46728	0.216041	2.0929	4.23981	4.26681	1.39076	2.03889	5.41003	0.198038	0	1.60681	0.171033	0.0360068	0.238545	0.634621	0.130525	0.0450086	0.373571	0.229544	0.441084	0.648123	0.094518	0.0585111	0.0360068	0.558106	0.31506	0	0.0135026	0.135026	0
D0	FK4	0	1.77801	2.36256	0.351427	0.0835073	1.57272	0.288796	6.23869	10.2958	3.46903	6.75365	16.6388	0.243563	0.334029	0.104384	21.1726	0.0695894	0.167015	17.6827	0	0.320111	0.956855	0	0.0139179	0	0.0243563	0.19485	0	0	0.201809	0.410578	0	0.146138	0.615866	0.146138	0.114823	0	0.0139179	0	0
D0	FK4	19.7176	8.75299	4.00105	8.90989	1.20293	0.612672	9.69815	19.8072	0.246563	0.0933951	0.164375	0	2.38344	3.1194	1.19546	2.27884	3.30245	4.5801	0	0	1.25897	0	0.317543	0.220412	0.481919	0.261506	0	0.0448296	0.0859235	0.306336	0.306336	0.16064	0.0112074	0	0.194262	0.134489	0	0.0709803	0.197998	0
D0	FK4	14.5585	4.71677	13.7505	5.57233	4.54622	4.46513	7.68887	8.55561	2.24235	2.72046	11.2649	0.00838785	2.31505	1.15473	1.94319	1.15473	0.701784	1.83135	0	0	0.70458	0.0643069	3.94788	0.514455	0.813622	0.201309	0	0.738131	0.436168	0.0838785	0.134206	0.2069	0	0	0.0894704	0	0	0.0279595	0.114634	0
D0	FK4	2.24373	13.144	9.88157	5.8449	19.8217	1.67579	4.90513	11.8986	0.0916847	0.295428	0.129887	0	1.80568	0.308162	8.46046	2.45766	1.36254	2.10111	0.0305616	0	1.19445	0	0	1.58156	0.0611231	0.527187	0.00764039	0.430409	0.346364	0.236852	0.820069	0.269961	0.0483892	0	0.0789507	0.168089	0	0.0280148	0.471158	0
D0	FK4	10.299	4.92144	12.429	5.31544	1.11276	4.09045	3.68929	12.7012	4.67071	15.4353	0.515784	0.468026	1.56884	5.51125	2.0106	1.21544	1.57601	0.620851	1.95807	0	0.506232	0	0.0477578	0.102679	0.530111	0.0620851	0.085964	0.470414	0.346244	0.308038	0.403553	0.13611	0.16954	0	0.439372	0.145661	0	0.0238789	0.234013	0
D0	FK4	25.0617	4.94571	0.115314	3.2256	13.7352	2.13652	3.88866	3.1263	0.150549	0.0480477	27.3744	0	3.38256	0.451648	3.60357	0.345943	1.02822	1.09549	0	0	0.861655	0	0.0160159	0.34274	0.426023	0.195394	0	1.63042	0.406804	0	0	0	0	0	0	0	0	0.0256254	0.121721	0
D0	FK4	2.9141	4.17952	17.6822	10.0752	1.16178	7.2069	2.82491	10.5597	11.0634	3.99152	1.53056	0.0698997	0.802642	2.41275	2.45131	1.1666	2.31151	0.988238	1.36425	0	0.383243	0.0192827	0	0.0964134	0.28924	0.409757	0.241034	0.448322	0.139799	0.277189	0.315754	0.260316	0.351909	0	0.320575	0.175954	0	0.272368	0.14221	0
D0	FK6	0.50738	4.35732	1.50369	1.44526	5.31365	2.34625	1.08241	7.65068	10.2645	1.95572	8.99754	4.8524	1.57749	0.535055	1.89729	10.6242	0.492005	0.135301	6.20541	0	0.372079	1.05166	0.0215252	0.0307503	0.255228	0.0492005	0.581181	0.0369004	0.0276753	0.424354	0.356704	0.141451	0.304428	0.0276753	0.0184502	0.0584256	0	0	0.113776	0
D0	FK6	9.6719	9.28761	20.206	4.74391	3.36821	3.52968	4.26274	11.2737	1.6179	1.37893	0.513466	0	8.00878	0.700769	4.19815	0.0548989	1.42414	0.620035	0	0.0226054	1.19809	0.0322935	5.64167	0.213137	0.965575	0	0	1.42737	0.319705	0.19699	0.129174	0.0548989	0	0	0	0.0613576	0	0.0129174	0.164697	0
D0	FK6	4.59072	4.9343	13.6672	1.47934	6.81768	6.71269	2.17288	8.14431	6.04778	3.09865	6.41046	1.67976	1.18665	2.2715	1.64795	1.1103	1.7752	0.384946	12.086	0	0.343588	1.06258	0.760347	0.381764	0.601279	0.279961	0.658544	0.429485	0.174975	0.276779	0.190882	0.13998	0.206789	0	0.104985	0.0445392	0	0.0731715	0.127255	0
D0	FK6	0.471528	3.4553	2.86782	2.91677	6.68127	2.67972	1.3579	1.7444	2.50193	2.33445	40.4664	9.40479	0.819376	0.468951	0.698274	1.47127	0.0876063	0.489565	0.391652	0.0438031	0.0953363	2.08451	0.67766	0.121103	0.0953363	0.0309199	0.144293	0.175213	0.0953363	0.0618397	0.175213	0.0128833	0	0	0	0.0360732	0	0.0618397	0.0618397	0
D0	FK6	5.33585	4.79949	14.5152	6.9116	1.25893	6.96718	4.00745	13.9927	6.22516	5.02182	0.03057	0.0694773	0.853181	2.61512	2.30942	1.53406	5.27471	0.728122	0.394631	0	0.511353	0	0.09171	0.227885	0.464108	0.630853	0.161187	0.433538	0.116722	0.503015	0.689214	0.258455	0.191757	0	0.622516	0.180641	0	0.0472445	0.45855	0
D0	FK6	11.6666	10.8683	9.05821	15.9981	1.18168	1.05126	5.97953	15.8756	5.9242	0.742995	0.0671857	0.37545	0.69557	1.80216	3.3	1.94048	4.54887	0.351737	0.86551	0	0.177845	0.0632336	0	0.0908983	0.213413	0.22527	0.106707	0.260839	0.114611	0.482156	0.158084	0.122515	0.189701	0	0.644192	0.0513773	0	0.162036	0.162036	0
D0	FK6	0.936399	6.62527	2.93673	1.12771	4.37993	3.76573	0.657828	7.72277	6.13526	1.33915	0.560497	4.24232	1.02031	0.617553	3.22537	26.9945	1.44655	0.567209	12.445	0	0.238295	0	0.436315	0.00671254	0.22487	0.0302064	0.426246	0.0268501	0.0570566	0.392683	0.922974	0.211445	0.912905	0	0.124182	0.328914	0	0.0234939	0.0570566	0
D0	FK6	0.396859	4.15717	14.2785	4.30353	0.332123	9.83422	1.37634	15.0018	6.39759	0.292719	2.1982	3.81942	1.03014	1.35945	0.512258	11.9452	0.633285	3.92637	1.6184	0	0.627656	0	0.363084	0.0253314	0.14073	0.0112584	0.137916	0.0394044	0.0253314	0.121028	0.180135	0.0394044	0.00844381	0	0.256129	0.0759943	0	0.0675505	0.0394044	0
D0	FK8	17.806	16.5811	1.20485	14.791	12.3985	0.788892	10.4421	9.45237	0.103273	1.96219	0.209415	0	3.84406	0.433174	1.56918	0.803236	0.15491	0.820448	0	0.0114748	1.04994	0	0.0430305	0.298345	0.0229496	0.0114748	0	0.281133	0.129091	0.0745862	0	0.0372931	0	0	0.0688488	0	0	0.223759	0	0
D0	FK8	0.521084	4.19005	2.0202	0.825717	0.644006	1.26396	0.253861	6.99856	18.9247	8.94126	2.97686	6.45075	1.09027	1.09561	2.03356	0.403506	1.23991	0.176367	22.9758	0	0.422212	2.74972	0.0881834	0.0748223	0.114906	0.253861	0.716156	0.251189	0.0267222	0.467639	0.745551	0.253861	0.299289	0	0.12025	0.179039	0	0.157661	0.0481	0
D0	FK8	6.9273	3.34204	0.324295	4.04468	2.65141	0.591538	3.69937	7.82812	8.49173	25.8956	12.9808	0	1.02994	1.05396	2.02084	1.85569	2.48927	0.204186	2.14095	0	0.228208	2.13194	0.282257	0.291265	0.186169	0.138126	0.267243	0.804732	0.333303	0.207189	0.0390355	0.19818	0.270246	0.189172	0.216197	0.0330301	0	0.0180164	0.0720656	0
D0	FK8	6.89135	5.31063	14.5049	9.92517	0.188526	4.43761	5.75729	15.3431	10.5198	0.429259	0.284239	0.107315	2.1956	1.37479	0.408956	0.493068	0.495968	0.672893	3.45438	0	0.295841	0.21753	0.0232032	0.130518	0.176924	0.0754104	0.156622	0.327745	0.0464064	0.226231	0.58298	0.130518	0.104414	0	0.426359	0.0812112	0	0.0783108	0.229132	0
D0	FK8	13.7989	7.1663	8.18721	11.4787	0.427591	8.02148	4.59081	21.6613	0.215453	0.752428	0.0894958	0	3.5732	1.49823	4.86924	0.500514	3.50028	0.109384	0	0.0132586	1.04412	0	0.0795519	0.255229	0.228712	1.0408	0	1.21648	0.580066	0.497199	0	0.696079	0	0	0.444165	0.132586	0	0.0464053	0.0331466	0
D0	FK8	1.27296	8.13325	15.3098	2.63817	3.52371	7.17128	2.2771	12.64	0.943521	0.131777	4.22476	9.14266	1.6762	0.079066	1.38102	1.27033	0.39533	0.453312	2.45104	0	0.64307	0.0553462	0	0.453312	0.0527106	0.179216	0.0210843	0.0500751	0.187123	0.184487	0.284637	0.0527106	0.0869726	0	0.0500751	0.0316264	0	0.0184487	0.239833	0
D0	FK8	7.7442	8.33274	11.4381	6.36618	9.37104	9.21553	2.82782	8.60308	0.0334936	0.05981	0.375607	0	3.41396	2.07182	10.1246	1.75842	4.12689	0.5981	0	0.00956961	0.7871	0	0.53829	0.42824	0.502404	0.669872	0.0287088	1.38042	0.480873	0.30862	0.700974	0.425848	0.29905	0	0.155506	0.260772	0	0.258379	0.375607	0
D178	FK0	9.21157	14.3667	4.52228	5.90446	18.3682	0.973455	5.91764	8.55234	0.2549	0.406522	0.503208	0	3.68287	3.01046	4.60798	1.67004	0.377956	0.334007	0.327415	0	1.06575	0.182386	0.026369	4.37286	0.661422	1.25033	0.0593302	0.894348	0.665817	0.393337	1.01081	0.0483431	0.0659225	0	0	0.0878966	0	0.0747121	0.265887	0
D178	FK0	3.44515	5.14634	5.96421	3.21866	3.80502	3.27906	1.62821	6.49772	5.65216	13.4132	5.58925	0	0.855626	2.51655	2.70277	11.025	1.86979	0.571256	3.08277	0.027682	0.563706	0.289403	0.148476	0.100662	0.437879	0.21139	0.425296	0.229006	0.163576	0.314568	1.00159	0.244105	0.322118	0	0.123311	0.173642	0	0.027682	0.128344	0
D178	FK0	9.52116	10.4491	15.8872	6.55902	1.73719	7.73942	5.07795	20.1114	2.62064	0.248701	0.0445434	0	1.65924	2.50186	1.81143	0.300668	3.60059	0.0519673	0	0.0111359	0.705271	0	0	0.111359	0.352635	0.501114	0	0.701559	0.482554	0.553081	0.0965108	0.382331	0	0	0.835189	0.0631032	0	0.181886	0.174462	0
D178	FK0	0.950247	2.54429	10.2287	0.303873	1.82066	8.37711	0.769984	3.91687	10.8184	11.7944	0	0	1.06613	0.947672	2.04986	9.33251	0.468686	0.0154512	5.45684	0.378554	0.272971	0	2.16574	0.141636	0.216316	0.157087	3.08508	0.463535	0.0386279	0.149361	0.180264	0.123609	0.0386279	0.0180264	0.0643799	0.0489287	0.0437783	0.0206016	0.0515039	0
D178	FK0	18.2506	4.57879	7.4607	6.90152	5.43476	3.34	6.25202	7.89298	0.948448	0.0129041	1.36568	0	5.53154	0.53982	17.2269	0.688216	0	0	0	0	1.34417	0	0.116137	0.584984	1.07104	1.7528	0	5.58531	0.718326	0	0	0	0	0	0	0	0	0.0258081	0.133342	0
D178	FK0	5.20771	4.76779	11.885	4.19471	3.56931	7.79255	2.20436	8.48215	7.98516	0.0214016	0.0190236	5.09833	4.82724	1.90474	2.50161	6.53223	0.0214016	2.7608	0.242551	1.08435	0.896488	0.0285354	0.551685	0.0713385	1.21751	0.0784724	0.0190236	0.261575	0.121276	0.135543	0.18548	0.0642047	0	0	0	0	0	0.0190236	0.0879842	0
D178	FK0	3.41402	7.29438	2.7438	3.30774	9.00573	2.81104	7.42235	11.1964	6.58728	5.13621	5.3683	1.99332	5.75221	0.229915	10.7995	1.05848	0.321013	0.815547	2.6874	0	0.572618	0.190873	0.0325351	2.21239	0.0932674	0.32752	0.351379	0.670224	0.21907	0.307999	0.158338	0.639858	0.0195211	0.0151831	0.0195211	0.0824223	0	0.119296	0.164845	0
D178	FK0	0.338524	6.75965	0.148951	0.0866622	9.04807	0.0893703	0.476642	5.37576	0.278944	0.0189573	0.974949	18.0528	0.918077	1.60325	11.7833	2.33175	0.148951	0.192282	2.39133	0.292485	0.403521	4.95328	11.759	2.21801	0.349357	1.11848	0.406229	5.27827	2.65674	0.176032	0.639133	0.368314	0.181449	0	0	0.205823	0	0.208531	0.322275	0
D178	FK4	16.588	14.2841	0.402836	15.4733	0.998814	2.50807	9.24868	16.0693	0	0.0248324	0.94363	0	1.90658	2.18249	2.60464	1.77689	2.29286	3.02679	0	0	0.97674	0	0.104848	0.113125	0.231769	0.110366	0	0.275915	0.137958	0.154513	0.270397	0.452501	0	0.176586	0.240046	0.253842	0	0.0413873	0.0662197	0
D178	FK4	0.294102	1.5631	3.13708	0.0381243	0.435706	1.08382	0.15522	4.10108	14.0624	14.2313	0	6.96585	0.58548	0.0871412	0.460215	9.87419	0.100757	0.0571864	12.6682	7.00942	0.0898644	1.5522	0.16339	0.138881	0.0217853	0.144328	0.69713	0.819672	0	0.242362	0.944938	0.114373	0.31861	2.36098	0	0.0708022	0	0	0.106203	0
D178	FK4	14.7431	5.25122	3.2278	11.2863	3.17715	6.4622	7.47061	12.7769	0.0110089	0.125501	0	0	2.82707	2.66855	7.48822	1.01942	3.95658	4.1063	0	0	1.55005	0	0.193756	0.204765	0.548241	0.237791	0.0132106	1.09648	0.317055	0.4976	0.330266	0.325862	0	0	0.277423	0.202563	0	0.0748602	0.077062	0
D178	FK4	3.64179	8.06774	25.6994	4.26479	3.80295	17.4248	4.70017	4.54381	4.63041	0.702379	1.66695	0	1.2917	2.06384	4.95273	2.52808	1.57073	1.33981	0	0.012027	0.594136	0.0408919	1.10408	0.214081	0.173189	0.117865	0.00481082	0.724028	0.247757	0.228514	0.365622	0.218892	0.11546	0	0	0.137108	0	0.178	0.0216487	0
D178	FK4	0.286078	4.81791	7.01117	1.02852	1.58251	4.6499	0.69703	6.20289	6.47988	26.1579	0.079466	0.0476796	0.917265	1.91854	4.55681	14.8011	0.706112	0.485878	2.89937	0.0976296	0.637998	0	0.0363273	0.0635728	0.202071	0.0908183	0.69703	0.24975	0.0590319	0.340569	0.899101	0.127146	0.236128	0	0.133957	0.158932	0	0	0.115793	0
D178	FK4	0.756949	6.33062	13.0361	1.71835	8.24612	2.39011	3.48537	9.09799	8.7256	2.69435	0.107092	0.116828	1.18288	5.01631	4.8362	4.67069	0.323711	0.618215	4.55386	0.172808	0.72044	0	0	2.48503	0.413766	0.934625	0.710704	0.885947	0.260429	0.705837	2.44609	0.65229	0.270165	0	0.0851872	0.313976	0	0.0316409	0.243392	0
D178	FK4	0.0222822	2.3322	0.955658	0.138645	26.1568	9.31396	0.148548	0.529821	0	0	40.6625	0	0.336709	0	0.430789	0.0445644	0	0.0148548	0	0	0.061895	0.121314	17.1845	0.0544676	0	0	0	0.0643708	0.188161	0	0	0	0	0.086653	0	0	0.269862	0	0	0
D178	FK4	19.5115	11.9252	11.0875	9.91677	1.9457	2.72889	5.99536	13.3088	2.08214	0.201938	0.106427	0	1.03971	1.48178	1.44085	4.24342	2.52422	1.89658	0.0927821	0	1.1052	0	0	0.095511	0.161004	0.152818	0.100969	0.106427	0.0764088	0.17192	0.360213	0.0736799	0.0600355	0	0.150089	0.341111	0	0.701324	0.046391	0
D178	FK6	0.895448	6.27857	7.867	6.85257	5.67743	9.44708	5.05124	13.9076	1.78046	0.311006	4.45845	1.25446	1.2649	3.18312	8.16548	2.98065	3.37097	1.30873	1.95579	0.0271348	0.480077	0.778559	0.329792	0.302657	0.256737	0.684631	0.0563568	0.534346	0.30057	0.674195	0.59279	0.538521	0.59279	0	0.319355	0.229602	0	0.050095	0.118976	0
D178	FK6	4.46158	9.71718	17.1632	6.85118	14.3048	9.60123	3.83394	14.141	0.15124	0.0201654	0.0252067	0	2.96683	0.665457	3.92216	0.859548	0.206695	2.31902	0	0	0.599919	0	1.69389	1.05112	0.71587	0.0630167	0	0.156282	0.277274	0.322646	0.486489	0.18653	0	0	0	0.156282	0.022686	0.136116	0.168885	0
D178	FK6	1.32525	3.257	0.930263	0.0949688	7.0169	2.84906	0.183462	5.98519	5.54488	6.88956	0.0431676	8.20185	1.68354	1.8411	14.8518	6.18808	2.27925	0.211521	4.53476	4.49159	0.580605	1.55835	1.10941	0.42736	0.267639	0.338866	0.541754	0.375558	0.181304	0.494269	0.643198	0.714424	0.321599	0.382034	0	0.181304	0.028059	0.0237422	0.142453	0
D178	FK6	2.16318	4.55834	0.224051	1.27094	4.77248	2.88292	0.765342	6.41618	2.86706	0.549222	1.23922	8.74789	0.98741	2.81551	13.2091	6.35273	5.7123	0.0812927	2.82145	0.382671	0.283533	0.477843	0.709825	0.0892238	0.31724	1.92525	2.15921	0.630515	0.410429	0.190344	0.729652	0.866462	0.606722	0	0.0594825	0.202241	0	0.0118965	0.18043	0
D178	FK6	1.20491	5.20693	5.24435	2.25827	3.02163	10.8685	2.6175	15.6994	1.70446	0.0411615	0.0130968	7.4783	1.46123	4.71112	4.69241	2.42666	3.55299	3.41266	6.86087	0.0318066	0.591229	0.00935489	0.209549	0.121614	0.269421	0.228259	0.21142	0.104775	0.108517	0.24884	0.712842	0.484583	0.391034	0.0130968	0.162775	0.138452	0	0.0392905	0.0954198	0
D178	FK6	6.1796	14.8336	5.04683	7.2206	6.99595	2.20858	7.40096	17.9123	0.240476	0.180357	0	0.0379699	2.4807	3.68941	2.1896	2.94899	1.17707	4.29376	0.224655	0.0917605	1.72447	0.721428	0.0506265	0.158208	0.651816	0.104417	0.0221491	0.224655	0.180357	0.632831	1.52512	0.107581	0.189849	0	0.230983	0.300595	0	0.0885964	0.193014	0
D178	FK6	4.52957	7.92258	13.6481	5.76361	2.93887	17.2575	3.76394	8.25546	1.84274	0.0166441	0.0142664	0	0.482678	7.37333	4.53432	2.62501	2.4657	3.10055	0.55401	0	0.706184	0	0.180707	0.152174	0.55401	0.701429	0.34477	0.725206	0.290083	0.36617	0.903536	0.254417	0.420857	0	0.259172	0.0760872	0	0.0665763	0.111753	0
D178	FK6	1.05176	4.19789	6.75512	0.524736	13.7669	12.3714	1.27861	6.66575	0.634724	0.0274971	0.135194	0.123737	0.769918	1.39089	12.227	4.43849	2.32121	0.781375	0.607227	0.856992	0.288719	0.829495	0.455993	0.607227	0.453702	0.396416	0.808872	1.87897	0.774501	0.332256	0.575147	0.568273	0.430788	0	0.0274971	0.119154	0	0.0366628	0.14436	0
D178	FK8	4.36598	7.48217	6.74114	8.2619	3.90975	8.05176	6.20196	13.0565	1.9134	0.0387104	1.03689	0.309683	1.33551	5.25355	3.19084	1.59542	1.91893	3.48947	0.0138251	0.0110601	1.36869	0.96776	1.47929	0.110601	0.409224	0.0331803	0.0525355	0.215672	0.146546	0.732732	0.356689	0.135486	0	0	0.276503	0	0	0.107836	0.0525355	0
D178	FK8	0.844388	7.31733	1.55612	1.5119	9.66519	3.05749	1.54769	7.42262	3.74184	6.15919	0.0610655	0.713834	0.800168	0.953885	8.83976	7.85007	2.42577	0.334807	5.52748	0.793851	0.189514	0.364287	0.621183	0.259002	0.273742	1.40029	2.32049	0.823331	0.435881	0.41693	0.842283	0.591704	0.825437	0.0294799	0.11792	0.160034	0.292693	0.0568541	0.187408	0
D178	FK8	0.286457	4.65083	2.66814	0.155505	2.69679	2.75612	0.992368	6.68467	7.50107	18.2882	0.304872	0.789802	1.66145	0.171874	0.902339	9.54924	0.78571	0.609744	1.31975	7.37831	0.225073	6.08311	0.491069	0.0634297	0	0.376486	0.767295	0.186197	0.0286457	0.141182	1.18675	0.161643	0.308964	3.56025	0.0204612	0.223027	0	0.0818448	0.122767	0
D178	FK8	1.01654	15.6178	2.64842	19.8846	0.270477	3.6244	5.81752	21.2167	1.25997	0.0405716	0.0338097	0.0247938	2.32611	1.52369	0.732543	5.27431	1.27801	1.92941	0.554479	0.105937	0.44178	0	0.114953	0.0383176	0.0518415	0.0698733	0.0946671	0.196096	0.0540955	0.40797	1.26223	0.126223	0.218636	0	0.261461	0.180318	0	0.293017	0	0
D178	FK8	23.4074	13.7844	0.882145	17.5818	10.8619	1.83515	3.20846	8.22765	0	0.0171053	0.0219925	0	1.1656	0.259023	1.7985	3.94888	6.27276	0.156391	0.00733084	0	0.207707	0	0	0.256579	0.0390978	0.293234	0.0146617	0.0855265	0.166166	0.217482	0.266354	0.371429	0	0	0.0879701	0.075752	0	0.151504	0	0
D178	FK8	0.486155	2.97972	1.83929	0.247129	7.72986	2.78526	0.53477	3.50639	2.1877	0.0141795	19.7622	8.76091	0.241052	2.21808	11.771	2.2829	0.358539	0.559078	7.04924	0	0.767719	3.39903	0.532745	0.542873	0.194462	0.101282	0.247129	0.0931797	0.326129	0.905463	1.53544	0.514514	0.198513	0	0.0202564	0.117487	0	0.0202564	0.127616	0
D178	FK8	1.88728	7.66868	17.1801	1.91072	23.7821	10.8759	2.69611	6.98645	0.0211	0.0351667	0.0351667	0	1.67393	1.29413	3.46978	1.8357	0.0328222	1.7091	0.0445445	0	2.22722	0	1.06203	1.93651	0.365734	0.143011	0.178178	1.63408	0.487645	0.124256	0.480611	0.00937778	0	0	0	0.0633	0.0398556	0.0304778	0.0515778	0
D235	FK0	2.24288	3.3053	11.4407	7.26231	0.858295	3.91766	5.09075	12.8302	2.71998	33.8645	0.327087	0	0.624662	3.26595	2.94132	1.63297	2.76425	0.10575	0	0	0.361517	0.0885347	0	0.0860755	0.159854	0.20904	0	0.319709	0.45743	0.159854	0.147558	0.462348	0.169692	0	0.477104	0.049186	0	0.0319709	0.0565639	0
D235	FK0	3.9516	5.47396	15.2096	8.15032	1.63659	5.11027	4.54376	5.36206	9.31133	13.0741	1.91402	0	0.568844	2.52716	6.47177	2.46888	3.10766	0.934863	1.3545	0	0.398657	0.0979158	0.0396326	0.0909218	0.400988	0.431296	0.144542	0.522218	0.307735	0.216814	0.662097	0.63179	0.268103	0	0.366019	0.156199	0	0.0606145	0.128223	0
D235	FK0	15.0317	10.84	8.88087	18.2002	1.60785	2.954	5.88208	10.807	4.18936	0.0542235	0.0165028	0	9.32409	1.74223	1.17406	1.57248	1.56777	0.110805	0	0	0.693118	0	0.0117877	0.0872292	0.195676	0.311196	0	0.318269	0.247542	0.358347	0.0424358	0.160313	0	0	0.179173	0.11552	0	0.266403	0.0188604	0.00471509
D235	FK0	2.45724	5.59144	3.62255	2.51667	3.34608	2.14718	4.0463	5.03075	14.2706	22.7714	0.0232546	0	1.82678	0.465092	4.36153	9.25792	0.47026	0.165366	2.58126	0.186037	0.255801	0.0465092	0.276471	0.338484	0.0775154	0.111105	0.410831	0.348819	0.0930184	0.0852669	0.325565	0.193788	0	0	0.0129192	0.0904346	0	0.105938	0.0620123	0
D235	FK0	5.94703	7.61685	11.6158	7.89516	21.5047	8.03431	1.46908	4.53954	0.0342177	0.0593106	3.25524	0	3.78447	0.0456236	10.5185	0.752789	0	0	0.025093	0.0159682	1.03109	0	0.321646	0.894222	1.75651	0.0364988	0	3.48108	1.28202	0	0	0	0	0.00684353	0	0	0.0479047	0.0182494	0	0
D235	FK0	4.98155	2.78605	21.5073	2.03119	4.46244	14.5303	6.79128	3.00036	0.166687	0.00714371	4.11001	0	0.797714	1.74306	1.62638	0.642934	0.204786	2.06453	0	0	0.42386	2.30742	10.3108	1.60495	0.509584	0.17383	0	3.5409	0.300036	0.0428622	0.0714371	0.0738183	0	0	0	0	6.63174	0.0333373	0.0285748	0
D235	FK0	1.05021	2.24751	4.84079	0.629612	2.4462	7.16313	1.56629	10.1951	9.19647	9.73835	0.0154823	3.6693	1.73918	2.49265	5.09883	5.67167	0.627032	3.37772	1.3676	3.65124	1.05537	0.0154823	0.632193	0.219332	0.307065	0.0799917	0.389637	0.423182	0.0851525	0.291583	1.0657	0.34319	0.0774114	0	0.0258038	0.0774114	0.0180627	0.095474	0.108376	0
D235	FK0	6.44188	5.09027	8.38	0.895443	1.86571	4.20207	1.2599	6.34534	15.0415	3.49247	11.368	2.00811	0.851998	0.856826	3.60832	3.34283	3.54557	0.637189	5.363	2.2905	0.453756	1.14646	0.432033	0.113439	0.18826	0.487546	0.330662	0.458583	0.229291	0.152056	0.427206	0.386175	0.359625	0	0	0.0724078	0	0.205155	0.0965437	0
D235	FK4	25.8021	5.78784	0.429082	7.8236	13.2372	0.0762813	7.16329	10.1979	0.517282	0	0.402861	0	2.14779	0.734207	8.38141	0.653159	5.93087	1.3683	0	0.00476758	0.789035	0	0	1.8093	0.822408	0.796186	0.00953516	1.33254	0.803337	0.0405244	0.0548272	0	0	0	0.0333731	0.0405244	0	0.0357569	0.0715137	0
D235	FK4	1.23704	4.44177	16.5734	1.34314	3.18061	4.63226	0.998312	6.61201	8.2421	8.70027	0.0458163	6.11044	1.22016	1.35037	3.13721	8.36026	0.407524	0.95973	2.23535	4.09211	0.822281	1.25151	0.0409935	0.286954	0.429226	0.118158	0.629371	0.192911	0.0361707	0.185676	1.04172	0.101278	0.0988667	1.02001	0.0120569	0.151917	0	0.0482276	0.190499	0
D235	FK4	17.5756	6.22985	6.79341	7.47758	6.40309	9.28667	4.54575	7.40741	0.0701708	0.166656	0.0394711	0	1.82883	4.38129	10.4379	1.63366	3.81335	0.61838	0	0	1.0109	0	0.138149	0.416639	0.778458	0.421025	0.0197355	2.2652	0.785036	0.298226	0.249984	0.390325	0	0	0.353047	0.173234	0	0.0504353	0.157884	0
D235	FK4	22.4728	4.36445	10.4858	6.93906	4.89861	5.52897	7.2302	9.49849	0.680995	0.0227842	0.1924	0	5.83783	0.746817	7.06058	0.840485	3.10625	0.772132	0	0	0.964533	0	0.0987317	0.169616	0.554416	1.41009	0	2.58728	0.265816	0.0531632	0.0886053	0.0658211	0	0	0	0	0	0.0481	0.15949	0
D235	FK4	0.117196	5.46671	30.637	0.0439485	1.56017	14.2882	0.0805723	0.0463901	6.93654	20.2432	6.67285	0	0.058598	0.0146495	0.0146495	0.517616	0	0.00488317	0.578656	0.581097	0	0.412628	9.53195	0	0	0	0	0.393095	0.0146495	0	0	0	0	0	0	0	0.214859	0	0	0
D235	FK4	8.39232	6.69492	19.651	5.91974	2.50249	4.11017	5.30409	7.17597	6.04686	10.496	0.528415	0	1.13908	2.09621	5.65553	0.919741	5.19192	0.618146	0.366401	0	0.580758	0.0274177	0.00997009	0.166999	0.299103	0.32652	0.0822532	0.515952	0.508475	0.174477	0.271685	0.690429	0.0872383	0	0.30658	0.102193	0	0.0174477	0.124626	0
D235	FK4	24.2231	5.70258	8.91098	0	8.86396	4.03009	0.00447788	11.7029	4.12637	1.21351	5.50107	0	9.56027	0	7.74001	1.3165	0.00671682	0	0	0.0134336	0.0179115	0	0.454505	1.3568	1.21574	0	0	0.188071	0.837363	0	0	0	0	0	0	0	0.176876	0.0291062	0	0
D235	FK4	9.06088	5.91083	8.66904	9.9393	5.20142	3.71091	5.49338	12.905	0.460983	0.0435373	2.09491	0.394396	0.386713	4.93508	4.58934	1.6749	3.84152	2.8837	0.294517	0.120368	0.68123	0	0.0512203	0.389274	0.676108	1.22929	0.184393	0.6044	0.312444	0.537813	1.02697	0.343176	0.338054	0	0.368786	0.192076	0	0.0512203	0.279151	0
D235	FK6	5.90078	8.75103	9.58813	7.33874	19.4279	2.95039	7.15129	9.87572	1.41742	0.184881	0.526397	0	3.13014	2.8939	4.8069	2.0491	1.12212	0.629108	1.96179	0	0.503287	0.0667625	0.0667625	0.631676	0.287592	0.359491	0.112983	0.973192	0.148932	0.374897	0.166906	0.17461	0.159203	0	0.0539236	0.123254	0	0.0359491	0.238804	0
D235	FK6	4.18523	3.75529	13.9799	0.25304	11.9601	7.2553	0.322458	1.44434	8.24731	4.19643	16.9089	10.3142	0.992006	0	0.949459	0.194818	0	0	0.85317	0.0559823	0	3.3455	5.71467	0.0985288	0.0403072	0.0246322	0.277672	0.485926	0.349329	0	0	0	0	0.0559823	0	0	0.938263	0.015675	0	0
D235	FK6	1.23209	3.81335	6.10951	0.336023	1.9245	5.7964	1.70812	4.14683	9.24318	34.2387	0.374208	0.206196	1.39755	0.766235	6.3208	1.68521	2.83838	0.0305476	3.1744	0.30293	0.707685	1.16335	0.440394	0.196014	0.30293	0.458213	0.358934	0.952066	0.305476	0.165466	0.226561	0.376753	0.12219	0.0101825	0.323295	0.0789145	0	0.114553	0.147647	0
D235	FK6	21.6008	7.79063	1.41528	14.6167	2.88854	1.37575	6.61255	18.309	2.10315	0.0527106	2.7515	0	1.00414	2.7594	4.94426	1.07003	2.51693	1.18599	0.0263553	0	0.434863	0	0	0.187123	0.329442	0.645705	0.0105421	0.579817	0.253011	0.192394	0.158132	0.144954	0.155496	0	0.587724	0.0527106	0	0.179216	0.17131	0
D235	FK6	0.120808	7.14638	2.88918	0.149734	1.76788	5.54695	0.922224	6.37729	10.9033	7.00516	0	11.2794	0.821834	0.534277	1.77639	9.30051	0.524068	0.551292	3.73994	10.9067	0.466216	0.0306274	0.170152	0.0680608	0.0646577	0.132719	0.197376	0.0340304	0	0.370931	0.886492	0.149734	0.165047	0.0221198	0	0.0952851	0	0.0714638	0.0935836	0
D235	FK6	0.556343	2.91273	6.01569	0.676585	2.51431	3.26448	1.37291	5.49882	10.8164	26.4335	0.0107679	1.73364	0.789648	0.969114	6.02825	3.9608	2.82299	0.0664023	1.6798	4.29282	0.495325	0.0484557	0.323038	0.340985	0.0879381	0.380467	0.38944	1.62955	0.141778	0.227921	0.314065	0.446869	0.2351	0.0269198	0.174082	0.136394	0	0.0107679	0.0807595	0
D235	FK6	0.252514	6.747	8.32632	1.58154	1.54831	4.54082	1.3113	3.14535	11.5603	21.652	0	0.163913	0.662296	0.31232	0.0420857	4.6117	0.059806	0.301245	2.27706	9.60882	0.305675	0.059806	1.29801	0.00886014	0.0354406	0.0199353	0.301245	0.059806	0	0.168343	0.434147	0.00664511	0.358836	0.108537	0.0819563	0.0753112	0.00886014	0.0863864	0.0177203	0
D235	FK6	0.769543	2.99931	3.08773	0.298736	2.69818	2.58825	0.313075	4.69613	10.0686	2.67667	1.85216	10.3147	1.93103	0.783883	2.41617	4.61965	0.927276	0.535334	1.0157	11.6555	0.336974	4.3711	1.48651	0.00716966	0.224649	0.119494	0.530555	0.236599	0	0.341754	0.693067	0.195971	0.284396	1.9143	0.0143393	0.0573573	0	0.174462	0.0860359	0
D235	FK8	18.4875	11.9805	0.872853	15.7964	8.28738	3.42839	6.80637	11.5456	0.961084	0.0189066	10.0047	0	2.22782	0.775169	0.469513	1.34867	0.126044	1.34552	0	0	1.55034	0	0	0.107137	0.412793	0	0	0.441153	0.0882307	0.0220577	0	0.0126044	0	0	0.0724752	0	0	0.135497	0	0
D235	FK8	3.74777	13.4568	8.30001	9.8656	5.27	3.11431	8.73115	6.96565	0.575654	3.34313	9.5573	2.99629	5.8577	0.592514	2.22795	1.2621	1.0646	2.2713	0.0818922	0	0.985115	0.537116	2.16773	0.0939352	0.0867094	0.0674406	0	0.065032	0.382966	0.202322	0.397418	0.00722578	0	0	0.166193	0.142107	0.0578063	0.089118	0.344429	0
D235	FK8	1.00929	2.4451	1.84544	0.325169	7.12838	1.31123	0.631334	5.07601	5.65456	9.8163	0.956503	0.418074	1.61951	2.1136	8.26436	12.141	6.76098	0.0844595	3.42694	1.54983	0.339949	0.730574	0.101351	0.209037	0.223818	1.22255	2.54645	0.574324	0.314611	0.333615	0.133024	0.996622	0.622889	1.60262	0.0443412	0.247044	0	0.0105574	0.242821	0
D235	FK8	11.0556	11.563	1.41759	17.44	4.10891	1.06973	5.7305	19.6579	3.76367	0.0235393	0.183083	0	3.84475	2.53962	6.21698	1.3182	2.04268	0.290318	0	0	0.462939	0	0	0.175237	0.374013	0.311241	0	0.813412	0.630329	0.099388	0.0810797	0.473401	0	0	0.347858	0.0967725	0	0.10985	0.120312	0
D235	FK8	18.1113	11.2881	11.0008	17.3874	9.23314	3.27387	4.08182	12.0306	0.653839	0	0.0326919	0.00700542	4.70764	0.814964	1.09051	1.61125	0.0186811	0	0	0.0256865	0.653839	0	0	0.140108	0.212498	0.135438	0	0.142443	0.0467028	0.119092	0.0326919	0.0443676	0	0	0.235849	0.0607136	0	0.0490379	0.107416	0
D235	FK8	0.598417	5.4197	8.6833	0.755614	7.47218	10.818	1.0575	5.76267	7.76692	0.0178632	6.03955	5.34824	0.693092	0.523392	0.873511	4.205	0.0142906	0.691306	4.12283	1.19326	0.626998	1.07536	0.375127	0.205427	0.094675	0.0482306	0.478734	0.044658	0.0321538	0.158983	0.652007	0.0232222	0.0321538	0	0.0125042	0.0839571	0	0.0982476	0.00357264	0
D235	FK8	9.4515	6.65476	13.5009	6.71218	10.7999	6.36551	4.24722	13.05	0.0191412	0.0361556	0.0382824	0	1.30586	5.29148	5.12771	4.70235	0.21268	1.45473	0	0.0148876	1.2378	0	0	0.336034	0.557222	0.401965	0	0.563602	0.178651	0.412599	1.01023	0.15313	0.0978328	0	0	0.104213	0	0.304132	0.36581	0
